# Supplementary material for: Cell-free biosynthesis combined with deep learning accelerates de novo-development of antimicrobial peptides
Source: Nat Commun. 2023 Nov 8;14:7197. doi: 10.1038/s41467-023-42434-9 (PMC10632401; doi:10.1038/s41467-023-42434-9)
Supplement: Supplementary file 4 — Source Data [file 41467_2023_42434_MOESM4_ESM.zip]

Archive with 6 entries (5 files):
- Source Data/
- __MACOSX/._Source Data
- Source Data/Raw images Source Data Fig. 5d.zip
- __MACOSX/Source Data/._Raw images Source Data Fig. 5d.zip
- Source Data/Source Data.xlsx
- __MACOSX/Source Data/._Source Data.xlsx
