# Supplementary material for: Cell-free biosynthesis combined with deep learning accelerates de novo-development of antimicrobial peptides
Source: Nat Commun. 2023 Nov 8;14:7197. doi: 10.1038/s41467-023-42434-9 (PMC10632401; doi:10.1038/s41467-023-42434-9)
Supplement: Supplementary file 4 — Source Data [file 41467_2023_42434_MOESM4_ESM.zip › Source Data/Source Data.xlsx]

## Sheet: Fig. 2b
Label	AMP	OD600 for B. subtilis mean >>	Time (h)	A1	A2	A3	A4	A5	A6	A7	A8	A9	A10	A11	A12	A13	A14	A15	A16	A17	A18	A19	E1	E2	E3	E4	E5	E6	E7	E8	E9	E10	E12	PB100	Cec B	PURE_NoDNA	H2O		OD600 for B. subtilis mean >>	Time	A1	A2	A3	A4	A5	A6	A7	A8	A9
A1	AMP1		0	0.230133335	0.180900003	0.100300009	0.044533337	0.181333338	0.223100007	0.244833325	0.139133339	0.271566659	0.16883333	0.167133336	0.193666667	0.212766677	0.148166671	0.353600005	0.270733347	0.215033337	0.301733315	0.220400006	0.190000003	0.245100001	0.316866666	0.136099994	0.181666662	0.281999995	0.204533324	0.148699999	0.096899996	0.254599998	0.193466668	0.155966659	0.090800002	0.204099993	-0.001800001			0	0.265533338	0.254833346	0.285566668	0.204000006	0.215733329	0.244599998	0.150299996	0.187966665	0.22026667
A2	AMP2		0.198305556	0.148866663	0.097000003	0.100966672	0.04323333	0.134399995	0.1969	0.226900001	0.111999998	0.146066656	0.134233336	0.150866662	0.173000003	0.163733338	0.148166666	0.241833329	0.180599992	0.165066664	0.199766666	0.124899998	0.14153333	0.196633334	0.26606667	0.048066666	0.144833331	0.212033341	0.141300003	0.084466661	0.098233332	0.255533338	0.177399993	0.16233333	0.091900006	0.121600007	-0.003366664			0.198305556	0.266866664	0.252099996	0.28609999	0.202899987	0.094299997	0.210000008	0.114233325	0.140400007	0.195799996
A3	AMP3		0.396583333	0.094800005	0.042100007	0.100100001	0.039000005	0.056200008	0.046400006	0.103233332	0.080266674	0.113233333	0.041400005	0.103100007	0.104600007	0.115700006	0.08403334	0.195666671	0.099133343	0.114100009	0.103033334	0.033900003	0.127733335	0.154200012	0.228033334	0.032933339	0.105366672	0.177366674	0.064199999	0.0399	0.084866668	0.138133337	0.132733335	0.125366673	0.053366666	0.112833341	-0.004499997			0.396583333	0.223800018	0.250133336	0.246833334	0.191833332	0.092566674	0.208533332	0.112066666	0.114900008	0.115400001
A4	AMP4		0.594888889	0.094466666	0.039633334	0.100299999	0.038399999	0.055466667	0.033133338	0.063899999	0.080200007	0.024800003	0.037666673	0.102533335	0.079433337	0.011566669	0.083700001	0.149333333	0.056666667	0.112299999	0.052666664	0.016500001	0.127066667	0.139500007	0.132066667	0.014533336	0.022333334	0.102966666	0.064900006	0.01213334	0.052166676	0.140933335	0.122966677	0.125966673	0.05126667	0.102766668	-0.004999995			0.594888889	0.149233341	0.191533337	0.268900002	0.190200006	0.091833333	0.207533335	0.110700011	0.113566667	0.116066674
A5	AMP5		0.793166667	0.094799995	0.040366669	0.100866665	0.039033333	0.054666668	0.029666667	0.024666667	0.080199997	0.024100001	0.0141	0.101733332	0.078766669	0.01183333	0.074499995	0.045699999	0.057766666	0.063599994	0.046899999	0.016500001	0.139166668	0.139733329	0.132766674	0.01486667	0.022800003	0.056299999	0.064533338	0.012166669	0.052699998	0.141199996	0.118166665	0.12636667	0.037300001	0.104199996	-0.0044			0.793166667	0.091299996	0.191200003	0.249733324	0.147800003	0.09163333	0.207133338	0.110266666	0.113400002	0.091766665
A6	AMP6		0.991472222	0.095699996	0.041700006	0.108333339	0.042566672	0.014800007	0.009733339	0.025133332	0.081666673	0.023233334	0.012333333	0.091900001	0.076866662	0.012166669	0.079399998	0.052333335	0.02623334	0.066933339	0.050266668	0.016500001	0.130799999	0.141166672	0.132766674	0.016200001	0.024833336	0.057666669	0.044866666	0.0129	0.0534	0.143933336	0.113400002	0.128200004	0.038566669	0.067133337	-0.003699998			0.991472222	0.094700004	0.202300002	0.263799995	0.152999997	0.095766673	0.202299997	0.110866671	0.114133333	0.091433336
A7	AMP7		1.18975	0.095966662	0.045799995	0.11133333	0.043666666	0.019966662	0.010199999	0.025566662	0.083366667	0.022699997	0.011766662	0.093533332	0.077766657	0.012199998	0.081000005	0.053233335	0.026666666	0.069999993	0.050666665	0.016033332	0.134266665	0.142933334	0.135299996	0.016500001	0.024333328	0.057166666	0.045733333	0.011533335	0.054233332	0.14516666	0.112133334	0.130199999	0.039633329	0.068366662	-0.003866668			1.18975	0.097733334	0.207299997	0.269399991	0.1558	0.10133333	0.203299994	0.112233331	0.118666664	0.093499993
A8	AMP8		1.388055556	0.098866671	0.046833336	0.112799997	0.044600005	0.020966664	0.010033334	0.025566662	0.083499998	0.023433333	0.011399999	0.090733334	0.080066666	0.013866663	0.081666663	0.055666665	0.030066664	0.0704	0.0575	0.016166667	0.135300005	0.142499998	0.136966666	0.018100003	0.024400001	0.057699998	0.046933333	0.011866664	0.055033341	0.148699999	0.114533335	0.129533326	0.039533332	0.068366667	-0.003966664			1.388055556	0.098533332	0.209966669	0.272233337	0.159200003	0.102899998	0.205733339	0.112833336	0.119966661	0.094599997
A9	AMP9		1.586361111	0.103133331	0.047133331	0.1127	0.044599995	0.021433334	0.010299996	0.02563333	0.082866664	0.022833327	0.011933327	0.089933336	0.028566658	0.0167	0.082099994	0.056533332	0.030433332	0.071100002	0.057833324	0.016566664	0.130999997	0.142866676	0.13819999	0.018499995	0.025099998	0.058833336	0.047433332	0.013866663	0.056466659	0.150900001	0.112166668	0.12893333	0.039666668	0.069866657	-0.003766676			1.586361111	0.097666671	0.209833324	0.275166651	0.159333333	0.103766665	0.20569999	0.11269999	0.123666659	0.093733331
A10	AMP10		1.784638889	0.102266664	0.046566665	0.113133331	0.044633334	0.021733334	0.010566672	0.025266667	0.08266666	0.022566671	0.011400004	0.092033337	0.027066668	0.017000005	0.081866672	0.05626667	0.030999998	0.04506667	0.058066666	0.016266664	0.128466666	0.143866668	0.137866671	0.017733335	0.025699998	0.058066666	0.047066669	0.013233334	0.055600002	0.150399998	0.111466666	0.127533332	0.039833337	0.069366664	-0.004299998			1.784638889	0.097299998	0.208200003	0.275366669	0.172133331	0.102033337	0.202266658	0.112499997	0.12286666	0.093833332
A11	AMP11		1.982944444	0.060633337	0.045966665	0.11256667	0.044233337	0.021233335	0.011000002	0.02516667	0.082399999	0.023166671	0.011200001	0.091666669	0.027066668	0.016900003	0.082966675	0.056433335	0.030866673	0.045533339	0.058299998	0.017100006	0.141666676	0.145066664	0.122066667	0.018566673	0.025900001	0.058533336	0.046366672	0.013100003	0.056633333	0.15216668	0.113533338	0.12683334	0.041033338	0.071466674	-0.004166663			1.982944444	0.095766673	0.20586667	0.273233324	0.171433349	0.100400006	0.200433329	0.111433332	0.120066673	0.093266671
A12	AMP12		2.18125	0.060399999	0.046599994	0.112433334	0.045833329	0.021999995	0.01303333	0.023466662	0.082199996	0.023833329	0.012399996	0.089333331	0.028166662	0.010199999	0.082466667	0.056366662	0.03093333	0.044633329	0.059933325	0.017599995	0.141466667	0.05703333	0.122133325	0.01926666	0.026433324	0.058966666	0.047166665	0.014433329	0.056999991	0.154599994	0.112299994	0.126699999	0.041033328	0.071133325	-0.0041			2.18125	0.096066664	0.204933325	0.274533316	0.171366657	0.101099998	0.199766661	0.113000001	0.11833333	0.093700002
A13	AMP13		2.379555556	0.059866672	0.046033338	0.109766682	0.045366675	0.021433339	0.012533337	0.022766675	0.081466675	0.022900005	0.011933337	0.091500009	0.026400005	0.009833336	0.081400007	0.055633341	0.030300006	0.044800003	0.05916667	0.017266671	0.139799997	0.055666675	0.120666673	0.017933334	0.025966674	0.0578	0.046633338	0.012933339	0.056233341	0.153500001	0.110666677	0.126400004	0.040000007	0.070433343	-0.003899992			2.379555556	0.094866673	0.202233344	0.272066668	0.16990001	0.099933336	0.197733338	0.111600002	0.115166674	0.092933337
A14	AMP14		2.577833333	0.060199996	0.046366667	0.110366672	0.045999999	0.022233337	0.013233334	0.023299997	0.081766665	0.023533334	0.011666665	0.091699993	0.02853333	0.010399997	0.072466662	0.055466672	0.030866668	0.04536667	0.060133333	0.0176	0.139466678	0.055600002	0.121800005	0.018333331	0.026800002	0.059133331	0.046233331	0.014266665	0.058166663	0.152966658	0.113599996	0.126666665	0.040633331	0.070566669	-0.003200004			2.577833333	0.093999997	0.200299993	0.274066657	0.133700003	0.099800001	0.196199993	0.11103333	0.11256667	0.093133325
A15	AMP15		2.776111111	0.059833338	0.046333328	0.065333332	0.046633338	0.022266666	0.014666672	0.023833334	0.081499999	0.022966668	0.012400001	0.093499998	0.028533335	0.009866665	0.071300005	0.05553333	0.031299998	0.044199998	0.060866669	0.017666668	0.138133332	0.054699997	0.12013333	0.018133337	0.027133336	0.057766666	0.046466668	0.013866673	0.057033335	0.152633339	0.112666671	0.115233337	0.040500005	0.069733332	-0.003766666			2.776111111	0.0933	0.198366672	0.280800005	0.104500001	0.099833344	0.194933345	0.111300007	0.110966672	0.093166674
A16	AMP16		2.974416667	0.059599996	0.045533324	0.064266662	0.046233326	0.021966661	0.014766663	0.023266658	0.062333335	0.022733331	0.012066662	0.092299988	0.026966661	0.009799997	0.070466657	0.055499991	0.030333325	0.044499993	0.060733323	0.017733326	0.079266662	0.053433324	0.120366668	0.017766659	0.026899998	0.057699993	0.045999994	0.013399998	0.057066659	0.128833334	0.11346666	0.11363333	0.041233326	0.069266662	-0.003733342			2.974416667	0.07039999	0.196066653	0.277700002	0.10269999	0.099633321	0.193799997	0.111599997	0.107633322	0.092233325
A17	AMP17		3.172694444	0.059933335	0.045633341	0.063600009	0.045933336	0.022066663	0.015100002	0.02306667	0.022266671	0.023233339	0.011900003	0.075466673	0.02836667	0.010400002	0.070166667	0.055433333	0.031333332	0.044499998	0.060500001	0.018200005	0.082099999	0.053900008	0.120066668	0.01806667	0.02776667	0.057366669	0.046599999	0.01426667	0.057633335	0.127466674	0.112933343	0.113533338	0.040699999	0.06886667	-0.00303333			3.172694444	0.069199999	0.194666674	0.278500001	0.101566662	0.097766668	0.191366668	0.11073333	0.107400005	0.091966669
A18	AMP18		3.371	0.059866667	0.046366667	0.03336667	0.046700001	0.022700002	0.015600001	0.023833339	0.023266668	0.022733331	0.012766664	0.075833336	0.028000007	0.010133331	0.069933335	0.055266668	0.029199998	0.043800001	0.060966671	0.018300002	0.081	0.055233335	0.119333342	0.017566666	0.027400002	0.056766669	0.046100006	0.014933338	0.056799998	0.126633326	0.112333332	0.112800002	0.040933336	0.068766668	-0.002933333			3.371	0.069466665	0.193499997	0.27533333	0.10300001	0.099166666	0.192100003	0.110866666	0.105866671	0.091633335
A19	AMP19		3.569305556	0.059266662	0.045866668	0.032333329	0.045633336	0.0217	0.014966672	0.023166666	0.0229	0.023566663	0.011133328	0.075666661	0.028299997	0.009799997	0.068700001	0.054133331	0.029299999	0.042433326	0.060533335	0.017466664	0.073966672	0.054066658	0.117733335	0.01623333	0.026433334	0.026866664	0.045566668	0.013366664	0.0572	0.125766665	0.112999996	0.110833337	0.040899997	0.067166666	-0.003300001			3.569305556	0.06826666	0.191166669	0.273566673	0.100833337	0.096699998	0.189199999	0.109699999	0.103433326	0.091433336
E1	AMP20		3.767583333	0.059800004	0.045933326	0.031699995	0.045766667	0.022133331	0.015100002	0.023366665	0.02276667	0.024033333	0.011999999	0.075766668	0.029166669	0.010400002	0.059666668	0.053633332	0.029233331	0.030233334	0.06023333	0.017599995	0.072999999	0.054533333	0.117599994	0.017166669	0.027399997	0.027133336	0.046133329	0.014366666	0.013933331	0.183233341	0.113566662	0.111399998	0.041066666	0.065199996	-0.003033335			3.767583333	0.068433334	0.189399997	0.272900005	0.099000007	0.096366659	0.188499997	0.109166662	0.1015	0.071899995
E2	AMP21		3.965888889	0.059433331	0.046400001	0.031533336	0.046433335	0.022433331	0.015033334	0.024133335	0.023233334	0.023733333	0.013000002	0.075833336	0.028233334	0.010333334	0.060200006	0.053766673	0.029033333	0.030066664	0.060466667	0.018033336	0.071633334	0.053966671	0.118666664	0.016800001	0.026966671	0.027333334	0.045099999	0.014200002	0.013766661	0.131266668	0.112599999	0.110399996	0.041733334	0.065399999	-0.002100001			3.965888889	0.067566663	0.188500002	0.271200001	0.099666665	0.096233333	0.187266668	0.10876666	0.101399998	0.072199995
E3	AMP22		4.164166667	0.058366671	0.045166661	0.030566668	0.0452	0.021833335	0.014066666	0.022833332	0.022866666	0.023766672	0.012233332	0.016933332	0.026366666	0.010100002	0.059966668	0.05323333	0.028166667	0.029833337	0.059666668	0.017399997	0.070166662	0.053066661	0.069733332	0.017033334	0.026533335	0.027066668	0.044799998	0.014366666	0.014166668	0.128866663	0.111866668	0.109033331	0.042699998	0.065266669	-0.002199998			4.164166667	0.06643333	0.161599999	0.268433337	0.097333327	0.094933336	0.18523334	0.107633337	0.0992	0.071333329
E4	AMP23		4.362472222	0.058766668	0.046066662	0.030366669	0.046233331	0.022299995	0.014899999	0.023799996	0.023333336	0.024299999	0.013199995	0.017533327	0.029366667	0.010166665	0.059566667	0.053333332	0.028933331	0.029700001	0.060766667	0.017966668	0.069233333	0.053399995	0.070466667	0.017833332	0.027866667	0.0276	0.045466661	0.014199997	0.014599994	0.130099992	0.114433328	0.109566664	0.042533328	0.06553333	-0.001033336			4.362472222	0.066933329	0.160099998	0.267333329	0.09646666	0.095466673	0.184766665	0.108233338	0.097300003	0.071733336
E5	AMP24		4.56075	0.059033329	0.0452	0.022833327	0.046899999	0.022800003	0.01563333	0.024233331	0.023966665	0.025199994	0.014566665	0.017499998	0.029500003	0.010333334	0.05963333	0.053333332	0.029366667	0.026266664	0.060566669	0.018166666	0.068333338	0.052699998	0.070366661	0.016166667	0.028133333	0.027733331	0.045533329	0.014599999	0.014133334	0.129433334	0.11286667	0.108766665	0.042900001	0.065766662	0.000533332			4.56075	0.065933332	0.160299992	0.265999988	0.097066666	0.094533329	0.183366661	0.108599996	0.097699995	0.072066665
E6	AMP25		4.759055556	0.058299998	0.044666668	0.022	0.046000004	0.022333334	0.014766668	0.023466667	0.022933339	0.023766667	0.013366669	0.016766672	0.027633334	0.009800002	0.058900004	0.050400009	0.029100001	0.026133334	0.059900006	0.017966668	0.066933334	0.051799993	0.069133331	0.015199999	0.027266666	0.026666666	0.0446	0.0135	0.013066664	0.126000007	0.111266668	0.107633337	0.043166667	0.065133333	0.001099999			4.759055556	0.06476667	0.159666667	0.264666657	0.095366662	0.093033334	0.181100006	0.107333327	0.095566675	0.070866674
E7	AMP26		4.957333333	0.058566665	0.045233329	0.022199998	0.046466663	0.02306666	0.015366669	0.023999994	0.024099996	0.024400001	0.013866663	0.017933334	0.028633336	0.010600001	0.059100002	0.03246667	0.02943333	0.026666666	0.060799996	0.018366665	0.066566671	0.052433332	0.068599999	0.015599996	0.027799999	0.0276	0.044666668	0.015033334	0.013333331	0.124199996	0.111133332	0.107866665	0.043933337	0.064733331	0.003766666			4.957333333	0.064833333	0.159233337	0.261133343	0.094399999	0.094266663	0.18189999	0.107300003	0.0942	0.071433336
E8	AMP27		5.155638889	0.058833331	0.044966663	0.022200003	0.046400001	0.023266663	0.015533333	0.023899997	0.024366667	0.024533331	0.013133332	0.018399999	0.029366667	0.010766665	0.058899999	0.032400002	0.029299999	0.026300003	0.061133335	0.0185	0.066266666	0.052300001	0.069199999	0.016133333	0.0279	0.028133328	0.044966668	0.015333335	0.014433334	0.124566664	0.113100002	0.107200002	0.0449	0.065099999	0.006200001			5.155638889	0.065066665	0.15776667	0.201733336	0.093166664	0.093166674	0.166333333	0.107066671	0.092266664	0.070933332
E9	AMP28		5.353944444	0.057233329	0.043466667	0.020666664	0.045366665	0.022	0.014666662	0.0232	0.022799999	0.024166668	0.011933332	0.016299998	0.029066667	0.009799997	0.057733327	0.031566665	0.027733331	0.025466671	0.05916667	0.017733335	0.063933328	0.050933331	0.06766667	0.014666667	0.026666666	0.026733334	0.043799996	0.0132	0.013833329	0.122100006	0.112466668	0.105266665	0.044	0.063899999	0.01213333			5.353944444	0.063299999	0.156300003	0.199499995	0.091100002	0.090599999	0.16336666	0.105833332	0.090366671	0.069499999
E10	AMP29		5.552222222	0.057900002	0.044100001	0.020933335	0.046066662	0.02276667	0.015433326	0.024033333	0.023433333	0.024966667	0.0132	0.01683333	0.029499998	0.010366663	0.058066671	0.032000005	0.029066662	0.025966664	0.060566669	0.018933331	0.063966667	0.051766659	0.068766663	0.015433331	0.027533333	0.02776667	0.044700002	0.014966667	0.014133329	0.122599999	0.111433332	0.104866664	0.043866664	0.064133331	0.022799994			5.552222222	0.062966665	0.156433329	0.200866669	0.091700003	0.090766663	0.163033331	0.105866666	0.090966672	0.031533336
E12	AMP30		5.750527778	0.058066666	0.044166674	0.020133336	0.045633336	0.022499998	0.015233333	0.023999999	0.023900002	0.024000004	0.014200002	0.01606667	0.028400004	0.010399997	0.057633335	0.031766668	0.029033333	0.025866667	0.060200001	0.018699999	0.062733337	0.051333333	0.067933336	0.015533333	0.027433336	0.026966666	0.04506667	0.015366664	0.01366667	0.122766669	0.11103333	0.104233334	0.044066668	0.064733331	0.035300002			5.750527778	0.062433337	0.155399993	0.173866664	0.090099995	0.089933336	0.161400005	0.105066667	0.088466674	0.0314
			5.948805556	0.056999996	0.043333327	0.018833329	0.044733331	0.021733329	0.014833331	0.023399994	0.023266663	0.023566658	0.012533327	0.016699995	0.027666663	0.009766663	0.056999996	0.030866663	0.028299997	0.024799998	0.059399997	0.017766664	0.060599993	0.038599998	0.065899998	0.013599997	0.026099995	0.026399995	0.04276666	0.014266665	0.013833329	0.119133328	0.109500001	0.102566659	0.043766662	0.063933328	0.035699993			5.948805556	0.061466664	0.147699997	0.172933335	0.088866661	0.088799998	0.15943333	0.104433323	0.093066663	0.031199992
			6.147111111	0.057233329	0.043500001	0.019000004	0.044766669	0.021733339	0.014833336	0.023633336	0.023500005	0.024233336	0.0126	0.017633339	0.02836667	0.01	0.057000001	0.030900006	0.028233334	0.025399998	0.0593	0.01836667	0.060133333	0.038899998	0.066533327	0.013866668	0.026566669	0.026633337	0.042966664	0.014499997	0.014500002	0.11983333	0.111166666	0.101533338	0.044233337	0.06536667	0.057133337			6.147111111	0.06113334	0.148233329	0.170233334	0.087966671	0.088233337	0.158166662	0.103833333	0.091600001	0.031066666
			6.345416667	0.057300001	0.043300008	0.018766671	0.044833332	0.021833335	0.01486667	0.023433338	0.023433338	0.024166668	0.013466666	0.015866667	0.028333331	0.010133336	0.056800003	0.030866668	0.028233334	0.025199999	0.059133336	0.018399999	0.059900001	0.037900001	0.066133335	0.013999999	0.026366666	0.025666669	0.04293333	0.014333333	0.012966663	0.118700008	0.110066672	0.100966662	0.044633334	0.067066669	0.067733337			6.345416667	0.06053334	0.148699999	0.169800008	0.086966669	0.088300005	0.157	0.103500004	0.070933337	0.03093333
			6.543694444	0.057366659	0.043833335	0.018600002	0.045533334	0.022366663	0.014933333	0.023833334	0.024200002	0.024200002	0.013166671	0.017066667	0.027433331	0.010200004	0.057199995	0.031133334	0.028633331	0.025366664	0.059099997	0.018600002	0.058933333	0.038133333	0.066966668	0.014333333	0.0267	0.026066666	0.042699998	0.015300001	0.013633331	0.118966669	0.062966665	0.100499998	0.045100003	0.067999999	0.070500001			6.543694444	0.060100004	0.148499991	0.1699	0.086033329	0.070433334	0.155533334	0.103066673	0.070533335	0.031299998
			6.742	0.056966667	0.043099999	0.015999998	0.045000002	0.0229	0.014766668	0.023633336	0.024233331	0.024733335	0.013133332	0.017666668	0.028166672	0.010266667	0.056699996	0.031133334	0.028933331	0.021466667	0.059266672	0.018600002	0.053833341	0.037833333	0.065766667	0.013966665	0.026733334	0.026399995	0.042666664	0.014533331	0.013433332	0.117966662	0.063533331	0.074166665	0.045866668	0.070633327	0.091666669			6.742	0.060033331	0.147666668	0.169400002	0.0851	0.070733339	0.154466669	0.102666661	0.03353333	0.031499997
			6.940277778	0.057133332	0.043399995	0.015866667	0.04506666	0.022699997	0.015266662	0.023666665	0.024299994	0.024933328	0.012899995	0.018066665	0.03003333	0.010099992	0.056233327	0.030966664	0.028766662	0.021399995	0.058999995	0.018533324	0.053299998	0.021633332	0.064733331	0.013399993	0.026233325	0.026599998	0.041533326	0.014266665	0.013933331	0.097666661	0.063866665	0.042900001	0.046933323	0.074133327	0.108333324			6.940277778	0.059733331	0.147899995	0.168566664	0.083166669	0.069533333	0.152333329	0.102133329	0.026599998	0.031533326
			7.138583333	0.056466664	0.042899996	0.015666664	0.044899995	0.022899995	0.015766665	0.024066662	0.024066667	0.02503333	0.012999992	0.017566666	0.029666662	0.009899994	0.055199991	0.030133332	0.028299992	0.020966664	0.058299993	0.018133327	0.052133332	0.020799994	0.065033332	0.013399993	0.026066666	0.0261	0.041833326	0.013833329	0.013899997	0.098166664	0.063833331	0.03853333	0.048033332	0.078099996	0.101099993			7.138583333	0.05899999	0.150533328	0.168299993	0.082266664	0.069666664	0.151599998	0.102299998	0.025666664	0.031599994
			7.336861111	0.056966662	0.043033332	0.015033334	0.0443	0.021933332	0.015033334	0.023566668	0.023699999	0.02456667	0.012833327	0.017966668	0.028633336	0.009966666	0.054966663	0.030033335	0.028333336	0.020700003	0.058033332	0.018333331	0.051199997	0.021000003	0.064733336	0.013166671	0.026000003	0.026033332	0.042166665	0.013999999	0.013266673	0.096933325	0.062633331	0.038566669	0.049666668	0.084266668	0.111066669			7.336861111	0.058133329	0.155233334	0.167233333	0.080133329	0.067066664	0.148333341	0.10073333	0.025899996	0.030633335
			7.535166667	0.057166671	0.042966669	0.015499999	0.044700002	0.023000007	0.015733336	0.024033338	0.025000001	0.02473334	0.013500005	0.018333336	0.029666672	0.010366668	0.055633331	0.029833337	0.028400004	0.021733339	0.058300003	0.018900002	0.051300004	0.021700005	0.06506667	0.013600007	0.026733339	0.0264	0.041900004	0.015133336	0.013300007	0.095433339	0.064066668	0.038600003	0.051733335	0.093200008	0.119166672			7.535166667	0.057900002	0.154766664	0.167833338	0.080233335	0.069066669	0.1482	0.101133347	0.033966675	0.031333342
			7.733472222	0.056566661	0.04216666	0.015133331	0.04413333	0.022533332	0.015299996	0.023899992	0.024799998	0.02486666	0.012999997	0.018066665	0.029233327	0.010099997	0.054566662	0.0302	0.028033331	0.020866657	0.058333327	0.019533326	0.050333331	0.020299991	0.064199999	0.013099993	0.025999993	0.025966659	0.041666662	0.014666667	0.013766661	0.093466664	0.063499997	0.03776666	0.055499996	0.101299996	0.128399993			7.733472222	0.05703333	0.153633321	0.165733327	0.078600004	0.068999991	0.146466658	0.100633328	0.026066661	0.031633327
			7.93175	0.056699996	0.042799994	0.015066668	0.044033334	0.022066663	0.01576666	0.023999994	0.024433335	0.025466666	0.013233334	0.0179	0.029766664	0.010233333	0.05446666	0.030133327	0.028466667	0.020833328	0.058466658	0.019233326	0.049399997	0.020566667	0.063833326	0.013133332	0.025866662	0.025899996	0.041533326	0.014766663	0.014733334	0.0942	0.06523333	0.037300001	0.059833333	0.11286666	0.120333334			7.93175	0.057500005	0.151499997	0.164400001	0.07676666	0.035266668	0.143933331	0.100166664	0.025733327	0.031466663
			8.130055556	0.056599995	0.042433331	0.015166665	0.044200003	0.0223	0.015666669	0.023766662	0.024433335	0.025933335	0.014066671	0.016800001	0.029533332	0.010433336	0.054566666	0.030000001	0.028866669	0.020666669	0.058299998	0.019066667	0.043733334	0.021033332	0.063499997	0.008400003	0.025666669	0.025766671	0.041666667	0.014466668	0.014233331	0.092766672	0.062233334	0.037600001	0.066033334	0.124733334	0.135699997			8.130055556	0.056466664	0.151533335	0.164000005	0.076133331	0.035399998	0.143466661	0.100100001	0.026133329	0.031166668
			8.328333333	0.056366662	0.041899999	0.014666667	0.043466667	0.022233332	0.015199999	0.023399999	0.024700001	0.024899999	0.013666665	0.017400001	0.028900002	0.010033329	0.053866665	0.029100001	0.028066665	0.020500004	0.057466666	0.018233329	0.042400002	0.020233333	0.062566663	0.007666667	0.025166666	0.025200004	0.040566668	0.014533331	0.013566668	0.091533333	0.061433335	0.037	0.072466671	0.138566668	0.147133335			8.328333333	0.055833335	0.149933328	0.162066668	0.07433333	0.03473333	0.140799999	0.098466674	0.026333337	0.03093333
			8.526638889	0.05643334	0.041766678	0.014466668	0.043233335	0.022266671	0.014966672	0.023333331	0.024766669	0.024066667	0.012366672	0.018000002	0.028900002	0.01016667	0.053266669	0.029200003	0.028166667	0.020700003	0.057133337	0.018633336	0.041566665	0.019933333	0.062099998	0.008233334	0.025066669	0.025233338	0.04096667	0.014466668	0.014133339	0.089933341	0.062700003	0.03716667	0.082066665	0.154299999	0.162633335			8.526638889	0.056033338	0.15016667	0.161600009	0.072566673	0.034633338	0.138699998	0.097600003	0.026266664	0.030933335
			8.724916667	0.056533337	0.041700006	0.014833336	0.044133335	0.022466669	0.015733336	0.024033338	0.024800003	0.02473334	0.013800005	0.018533334	0.0317	0.010566667	0.053299998	0.02956667	0.028533335	0.020666664	0.057666664	0.019066667	0.041433334	0.020200004	0.062500005	0.008533339	0.025466666	0.026266669	0.040733337	0.0138	0.015266667	0.090633333	0.063733334	0.037233338	0.092733334	0.174433341	0.172466666			8.724916667	0.055399999	0.148866668	0.161966657	0.072399999	0.035100003	0.137733335	0.097766663	0.026833336	0.031133329
			8.923222222	0.056066662	0.041199997	0.014733329	0.04383333	0.0226	0.015599996	0.024099996	0.024466664	0.024399996	0.013533334	0.017066663	0.031199997	0.010166665	0.053199997	0.029166664	0.028299997	0.020566662	0.057133327	0.019233331	0.041299999	0.020499999	0.061099996	0.008533329	0.025133327	0.025766666	0.040266663	0.013199995	0.014166663	0.087633327	0.062599997	0.036499997	0.104466662	0.19296666	0.187166671			8.923222222	0.055133328	0.147166669	0.160899997	0.071133325	0.034966663	0.136366665	0.097499991	0.027233327	0.030833334
			9.121527778	0.055500001	0.04126667	0.014333333	0.043366666	0.022400002	0.015399997	0.023933326	0.024566665	0.023833329	0.013866668	0.017633334	0.029066662	0.010033334	0.052066669	0.029199998	0.028399994	0.020499994	0.057166666	0.019266665	0.039500003	0.019966667	0.060299998	0.00803333	0.02473333	0.025666664	0.039499998	0.013766666	0.012066667	0.085633333	0.062233329	0.036299999	0.1162	0.209266663	0.194266667			9.121527778	0.054466665	0.14563333	0.160133332	0.069833333	0.034066667	0.134533336	0.09633334	0.028399999	0.030133332
			9.319805556	0.056299994	0.041633328	0.014899999	0.044066663	0.023066665	0.01623333	0.024133335	0.025899996	0.025133327	0.013066669	0.018766666	0.03063333	0.010833333	0.052100003	0.029266665	0.029233331	0.021299998	0.051166659	0.019599999	0.039366663	0.020766666	0.06053333	0.009133329	0.025433332	0.026299993	0.040566663	0.013699998	0.0129	0.084400003	0.062966665	0.036899999	0.131600002	0.227300008	0.205333342			9.319805556	0.054933334	0.144300004	0.158899993	0.068566665	0.03443333	0.132933334	0.096366664	0.030066669	0.031099995
			9.518111111	0.056133335	0.041433329	0.014633333	0.044033334	0.022899995	0.016033332	0.024366662	0.025300001	0.025299996	0.0129	0.018099998	0.031500002	0.010499999	0.05113333	0.028933331	0.028533335	0.020833333	0.05096666	0.019500002	0.037499999	0.019833331	0.05946667	0.008633335	0.025133332	0.025833334	0.040166666	0.012500003	0.013399993	0.084233334	0.063633333	0.036599994	0.146633327	0.243066659	0.216300001			9.518111111	0.053666661	0.143299997	0.157933335	0.067699999	0.034466664	0.131699994	0.096000001	0.031099995	0.031099995
			9.716388889	0.055866669	0.040600002	0.01396667	0.043266664	0.022400002	0.015399997	0.023900002	0.0235	0.024200002	0.012466664	0.016566669	0.031033337	0.010100002	0.049800004	0.028233334	0.027666668	0.020233338	0.049566671	0.018966665	0.036400005	0.019100005	0.05916667	0.0082	0.024433335	0.025199999	0.038633332	0.012000004	0.011900003	0.08343334	0.063833331	0.0352	0.16216667	0.256300007	0.223733341			9.716388889	0.055233335	0.141266669	0.156766673	0.06583333	0.033700004	0.115266666	0.094833334	0.03246667	0.0305
			9.914694444	0.055866664	0.040633326	0.013566658	0.043266664	0.022233327	0.015299996	0.023933331	0.024166663	0.023933326	0.013433332	0.01683333	0.029199993	0.010166665	0.049633329	0.028233329	0.028199996	0.02016666	0.049599995	0.01866666	0.035866658	0.019766664	0.059499994	0.008733327	0.024633333	0.025366664	0.038899998	0.012799998	0.010866662	0.082599998	0.0622	0.027066663	0.178899993	0.268899997	0.231533329			9.914694444	0.054633324	0.14213333	0.156866665	0.065166662	0.03353333	0.114099994	0.09406666	0.035466661	0.030599991
			10.11297222	0.056100006	0.040800005	0.013600002	0.043200001	0.022433336	0.015733336	0.024500002	0.024933338	0.024266665	0.013733337	0.017500003	0.029700006	0.010233338	0.049166674	0.028700004	0.027566671	0.020433332	0.049300005	0.018600002	0.034866671	0.019900004	0.059100002	0.008066664	0.023999999	0.025400003	0.037800004	0.012266666	0.011699999	0.080600008	0.060433333	0.006900008	0.196199993	0.281966666	0.238133331			10.11297222	0.054533338	0.092500001	0.154633333	0.063900004	0.033333336	0.113033339	0.093766669	0.038699999	0.031366666
			10.31127778	0.055333336	0.039633339	0.012966668	0.042233338	0.022066673	0.015266672	0.023566663	0.024366667	0.024599999	0.011800006	0.017033334	0.029866666	0.010000005	0.048066666	0.027400002	0.027133336	0.020100002	0.048633332	0.018066665	0.03413333	0.019299999	0.057300001	0.007433335	0.023600002	0.024633338	0.03776667	0.011833335	0.011700004	0.079433337	0.061866666	0.006166667	0.21163333	0.293166672	0.244800006			10.31127778	0.053633337	0.090033328	0.153600012	0.062633336	0.033133338	0.11196667	0.092466672	0.041666672	0.030666669
			10.50955556	0.055933336	0.040399998	0.013366664	0.04323333	0.022233332	0.015733326	0.024466669	0.024933333	0.024833327	0.013633331	0.016899998	0.031033332	0.010333329	0.047899996	0.028166662	0.027599995	0.019999996	0.048899993	0.018666665	0.034599995	0.019533326	0.057566663	0.008466666	0.023833329	0.025299996	0.037499999	0.012699996	0.01213333	0.080933332	0.061833327	0.006500001	0.227866665	0.302466656	0.249033327			10.50955556	0.053633332	0.088299995	0.153966665	0.062066664	0.033633331	0.111533334	0.092433333	0.047799995	0.031266664
			10.70786111	0.055733338	0.040133337	0.013699998	0.043600003	0.022666663	0.015766665	0.024299999	0.025300001	0.025000001	0.013766671	0.017733335	0.029866666	0.010433336	0.048000003	0.028766667	0.028033331	0.020199999	0.048733339	0.018966665	0.034066667	0.019899999	0.057433332	0.008399998	0.024033328	0.024800003	0.037899996	0.0126	0.011933332	0.077966665	0.059799999	0.00666667	0.244166667	0.314333325	0.2541			10.70786111	0.053900003	0.08753333	0.1529	0.060999999	0.033000002	0.110066667	0.092066665	0.054066663	0.031599998
			10.90616667	0.055233335	0.039333329	0.013366664	0.043033337	0.022633329	0.015299996	0.024233331	0.026033332	0.024866665	0.013133332	0.017766664	0.030533334	0.010600001	0.046800002	0.028899993	0.028499996	0.021099995	0.047966659	0.018699999	0.032899996	0.019199997	0.056766664	0.008300001	0.023433333	0.024299994	0.037399997	0.012033333	0.011599998	0.075899998	0.060666665	0.006666665	0.259733329	0.327433338	0.256833325			10.90616667	0.053199997	0.084733322	0.152000005	0.060266659	0.032833333	0.108733336	0.090299994	0.0619	0.031366666
			11.10444444	0.05566667	0.040033331	0.013599997	0.043666666	0.023233329	0.016299998	0.024666667	0.027133331	0.025866662	0.013399998	0.018799995	0.032399992	0.010866662	0.046899994	0.028500001	0.028666665	0.021266664	0.048399995	0.018900002	0.033766662	0.019633328	0.056899995	0.009033332	0.023866668	0.025433327	0.03776666	0.012699996	0.012166664	0.076833328	0.061766659	0.006566664	0.273733328	0.338833332	0.261566669			11.10444444	0.053766663	0.083500003	0.1511	0.059566662	0.03293333	0.107533331	0.089833329	0.072199995	0.032033334
			11.30275	0.053933332	0.037766665	0.012366662	0.042799999	0.022666668	0.01576666	0.02396666	0.02653333	0.025066664	0.013733332	0.018033331	0.031833331	0.010266667	0.04506666	0.027966663	0.02716666	0.020433332	0.047199989	0.018399994	0.032633324	0.018266663	0.056966662	0.007799993	0.023166661	0.024666662	0.03733333	0.011433323	0.011266664	0.075366666	0.060866664	0.006000002	0.286333337	0.348133331	0.260366663			11.30275	0.05173333	0.069633335	0.151366656	0.05856666	0.033033326	0.106766656	0.089766661	0.078833332	0.031433329
			11.50102778	0.053933332	0.038466662	0.012899995	0.043166662	0.023099999	0.015799994	0.02503333	0.027099997	0.024666662	0.013833334	0.018899997	0.031399995	0.01016666	0.044733331	0.027699997	0.027133331	0.020866662	0.046966667	0.018999999	0.032533333	0.018966665	0.057233334	0.008366664	0.023933326	0.024499997	0.038366665	0.012299995	0.011666665	0.074833329	0.06083333	0.00623333	0.298866659	0.358133326	0.254166663			11.50102778	0.051966662	0.069233323	0.151333327	0.05826667	0.033299997	0.106633335	0.0892	0.0889	0.031299998
			11.69930556	0.0537	0.038366665	0.012999997	0.043433333	0.023333326	0.016366666	0.025366664	0.029366662	0.024899999	0.014366666	0.0191	0.03216666	0.010399997	0.044833332	0.028099999	0.028099999	0.021033332	0.04746667	0.019766668	0.033333336	0.020100002	0.056599995	0.008566668	0.02396666	0.025533333	0.037200004	0.013566663	0.011800001	0.072500005	0.062733332	0.006599997	0.311233327	0.367333338	0.258066669			11.69930556	0.051966662	0.068633333	0.149533326	0.057733332	0.033733333	0.105233332	0.056366667	0.101833329	0.031899999
			11.89761111	0.052999993	0.037199994	0.012233327	0.042233328	0.022066663	0.015599996	0.024299994	0.029833327	0.024833332	0.012833332	0.017766659	0.031466663	0.010366663	0.043466662	0.027866667	0.027333324	0.020233328	0.046333328	0.019133334	0.03246666	0.018699999	0.056333333	0.008033335	0.022966668	0.024666667	0.037099997	0.012233332	0.012499993	0.070299993	0.061866666	0.005	0.322499995	0.374933327	0.259033337			11.89761111	0.039833332	0.067066664	0.147166664	0.055933326	0.032033329	0.103166665	0.055599992	0.114033336	0.031366661
			12.09591667	0.0525	0.037199994	0.012199998	0.042066664	0.022033334	0.015833328	0.02473333	0.0308	0.025433332	0.0129	0.017966663	0.031599998	0.010266662	0.043066666	0.027599995	0.027499999	0.01973333	0.046100001	0.019033328	0.031999995	0.018433327	0.056066662	0.007633328	0.022699992	0.023666665	0.036966667	0.012266661	0.012766659	0.069699998	0.061933329	0.004899994	0.334366659	0.385266672	0.253399998			12.09591667	0.039233332	0.065966661	0.14639999	0.055033326	0.032499999	0.102966666	0.055699994	0.127333333	0.031099995
			12.29419444	0.052566662	0.037599996	0.012599995	0.043133328	0.022833332	0.01623333	0.025133337	0.03306667	0.026066666	0.015233333	0.01743333	0.032399997	0.011266664	0.043666661	0.028866669	0.028499996	0.020833328	0.046566665	0.019933333	0.032333329	0.019699996	0.056533332	0.008699998	0.023333331	0.023833329	0.038066665	0.013099998	0.012999997	0.070333337	0.061066662	0.005499994	0.343966663	0.39139998	0.251800001			12.29419444	0.03913333	0.065799996	0.14516666	0.054833328	0.033033331	0.102766668	0.05643333	0.139999996	0.032299995
			12.4925	0.052600001	0.037433336	0.012433335	0.042800004	0.023033336	0.015900006	0.025233333	0.035266668	0.025333335	0.015166665	0.017866671	0.03156667	0.010966669	0.043033337	0.028333336	0.028133338	0.020766666	0.045500005	0.019566665	0.032000005	0.019133339	0.056233341	0.008400003	0.023033336	0.023766667	0.037266667	0.013133337	0.012400001	0.067800005	0.059900001	0.005300005	0.354666665	0.397966668	0.249399995			12.4925	0.039533337	0.06523334	0.142700002	0.05446667	0.032433336	0.100933338	0.055333341	0.151066666	0.032166665
			12.69077778	0.051766669	0.036866665	0.012033333	0.042233333	0.022533332	0.015333335	0.024533336	0.037033334	0.025366669	0.014433334	0.018933341	0.030600001	0.010633335	0.042000001	0.02806667	0.027200003	0.020233338	0.044133335	0.018933336	0.031233331	0.018900002	0.055466667	0.007999996	0.022533332	0.023166661	0.036966672	0.012100001	0.012333338	0.066700002	0.060233335	0.005	0.363099997	0.403833355	0.251533344			12.69077778	0.038733338	0.063866665	0.117266665	0.053466668	0.032133336	0.099533334	0.050499996	0.161633338	0.027066673
			12.88908333	0.051999996	0.036899994	0.012400001	0.042633335	0.022966663	0.016399994	0.024866665	0.039400001	0.026566664	0.014299999	0.018999999	0.033200006	0.011099999	0.04186667	0.028633331	0.028499996	0.02033333	0.044799998	0.019266665	0.031666666	0.019333328	0.055566664	0.008766666	0.022866661	0.024266665	0.036966667	0.012400001	0.012833327	0.065966666	0.061100001	0.005199999	0.372233336	0.409233317	0.24953333			12.88908333	0.038766667	0.063733329	0.116999999	0.053700005	0.032400002	0.099366665	0.049999997	0.17216666	0.027566661
			13.08738889	0.051299999	0.036433329	0.012166669	0.042633335	0.0232	0.016666671	0.024899999	0.041933333	0.026833336	0.015099997	0.018633336	0.033200001	0.011100004	0.04126667	0.028433333	0.028099999	0.020566667	0.044	0.019366667	0.031733334	0.01896667	0.055099999	0.008466666	0.022666663	0.023933336	0.0364	0.01153333	0.012466664	0.065533335	0.060500001	0.005333334	0.380899996	0.414333324	0.246999999			13.08738889	0.037833333	0.062633331	0.116733332	0.026266664	0.032500004	0.099300002	0.054100002	0.181300004	0.026866664
			13.28566667	0.050633336	0.035733332	0.011466667	0.042333335	0.0229	0.015633335	0.024666662	0.044233332	0.0261	0.014833336	0.018866663	0.032266666	0.010733326	0.0405	0.0276	0.027333334	0.02063333	0.042566667	0.018833334	0.031233331	0.018599997	0.054466665	0.008333325	0.022366663	0.022766665	0.036533336	0.011499996	0.011633332	0.079900006	0.05916667	0.005033329	0.388266648	0.417366688	0.242466663			13.28566667	0.037199994	0.061533332	0.1159	0.025500004	0.032066663	0.097366666	0.053299998	0.188999996	0.031766663
			13.48397222	0.05066667	0.035599997	0.011933337	0.04233333	0.023333331	0.016266664	0.02473333	0.047733332	0.025766671	0.015000001	0.019233336	0.031699995	0.011299998	0.040466671	0.028699999	0.027933334	0.021033332	0.043099999	0.01956666	0.031166663	0.019099995	0.054666668	0.0088	0.022899995	0.024133335	0.036466663	0.01303333	0.012166669	0.077433328	0.059	0.005333334	0.396433329	0.42216667	0.245633339			13.48397222	0.037366663	0.061233332	0.11573334	0.02563333	0.032466665	0.096499994	0.053466668	0.197566663	0.032033329
			13.68225	0.050000002	0.035466666	0.011699999	0.042499999	0.023533329	0.01713333	0.025533328	0.050633331	0.0258	0.014899994	0.019733335	0.033433333	0.011100004	0.039866666	0.028366665	0.028900002	0.020999998	0.042999998	0.019900004	0.030666664	0.018566668	0.026066661	0.009000003	0.022333334	0.023766667	0.036500002	0.012799998	0.012866666	0.073833326	0.05993333	0.005366668	0.403666665	0.424033334	0.240933339			13.68225	0.037066668	0.060399999	0.114966671	0.028766662	0.032499999	0.096166665	0.053700005	0.205366661	0.032633334
			13.88055556	0.049033329	0.034166664	0.010666663	0.041200002	0.022899995	0.016033332	0.024899994	0.051699996	0.026033332	0.014766663	0.018566663	0.032966663	0.010366663	0.038499996	0.027599995	0.027366663	0.020266662	0.041533331	0.019433334	0.029833327	0.018099998	0.0261	0.008399993	0.022433331	0.022999992	0.036133334	0.011833335	0.012833327	0.071933334	0.060866664	0.004499997	0.409999996	0.426166664	0.237766663			13.88055556	0.035933331	0.058499997	0.113666659	0.027733331	0.031899999	0.094966665	0.052566667	0.211299996	0.031866665
			14.07891667	0.048899998	0.034099996	0.010366663	0.040933331	0.022366663	0.015666664	0.024400001	0.053433329	0.025699998	0.013899997	0.018299997	0.033133328	0.010499994	0.037733336	0.027166665	0.027466665	0.019999996	0.041166663	0.0191	0.030433332	0.017799998	0.02563333	0.008266663	0.02183333	0.023266663	0.035533329	0.011366665	0.012599995	0.068799992	0.059266662	0.004766663	0.415899992	0.427399993	0.240499993			14.07891667	0.0352	0.057599997	0.112799997	0.027199998	0.031966661	0.093833332	0.046699996	0.21693333	0.031499997
			14.27722222	0.049066668	0.034299999	0.010900001	0.041233331	0.023033331	0.01623333	0.025100003	0.05626666	0.02593333	0.016133333	0.017766664	0.032399997	0.010866667	0.038066665	0.027566661	0.027699997	0.020733332	0.041233331	0.019566665	0.03093333	0.018599997	0.026166663	0.00863333	0.022333334	0.023300002	0.035899997	0.013266663	0.012366662	0.069733332	0.058866665	0.005566667	0.421266655	0.428566674	0.239333332			14.27722222	0.03686667	0.057666664	0.113033334	0.027433336	0.032700002	0.093099996	0.047666664	0.223766675	0.032333334
			14.4755	0.048233335	0.03306666	0.01016667	0.040333336	0.022699997	0.015899996	0.024799998	0.058133339	0.025766666	0.015166665	0.018533334	0.032	0.01063333	0.037433331	0.026899998	0.027066663	0.020000001	0.040533329	0.018966665	0.029400001	0.018133332	0.025099998	0.008066669	0.021800001	0.022999997	0.035466671	0.011800001	0.012733335	0.067999999	0.056599995	0.004866665	0.425466652	0.429233328	0.235366667			14.4755	0.035933331	0.05643333	0.111733327	0.026466663	0.032133331	0.091899996	0.046399996	0.228833333	0.031699995
			14.67380556	0.04733333	0.032366663	0.009766663	0.039499998	0.022066668	0.015499999	0.025099998	0.059799999	0.025933335	0.015499999	0.018633331	0.032199999	0.010300001	0.036233331	0.026899998	0.026666666	0.019333333	0.03943333	0.019133329	0.029699996	0.018033331	0.02456667	0.007466664	0.020833328	0.022966663	0.034699996	0.011066665	0.012733335	0.065899993	0.058866665	0.004966666	0.428433344	0.428300008	0.221399998			14.67380556	0.035133332	0.055233335	0.111066669	0.026133334	0.032566667	0.091466665	0.045866668	0.234133328	0.031566665
			14.87208333	0.046866665	0.031933332	0.0097	0.039233332	0.021899998	0.015433326	0.024299994	0.061366657	0.025766661	0.015566662	0.017166664	0.032399997	0.010333329	0.035933331	0.026833331	0.026633327	0.019133329	0.039033333	0.019199997	0.029466669	0.018266668	0.025066664	0.008099998	0.021066666	0.023066665	0.034866666	0.011699999	0.013466661	0.065833335	0.0569	0.004866665	0.431466669	0.428233316	0.217100004			14.87208333	0.029799998	0.054366663	0.110633329	0.026066666	0.032799999	0.090533331	0.045233329	0.23846666	0.030966664
			15.07038889	0.047633335	0.032866667	0.010233333	0.040399998	0.023033336	0.016300003	0.025599996	0.064400002	0.026433334	0.016599998	0.018833334	0.031966671	0.011466667	0.036666666	0.027866667	0.027966668	0.020500004	0.039499998	0.020333335	0.029933338	0.018933336	0.025433332	0.009066666	0.021966671	0.023466672	0.035600002	0.012066667	0.013266668	0.065333337	0.055300002	0.005233333	0.433933318	0.429066658	0.21056667			15.07038889	0.030666669	0.052900001	0.110766669	0.026533335	0.034133335	0.090799997	0.045599997	0.243500004	0.032266666
			15.26869444	0.047066669	0.032133331	0.010033329	0.039633334	0.023299997	0.015833333	0.025366669	0.065733338	0.026366666	0.016299998	0.019366667	0.033566664	0.011266669	0.035700003	0.027499999	0.027833338	0.020866667	0.038800001	0.020100002	0.02973333	0.018599997	0.025733337	0.009033332	0.022066673	0.025333335	0.0349	0.012366662	0.013566663	0.06476667	0.057766666	0.005499999	0.43566666	0.427366674	0.221133322			15.26869444	0.030099998	0.052166666	0.10966667	0.024133335	0.03413333	0.089166671	0.0446	0.246033341	0.031966661
			15.46697222	0.04673333	0.032199994	0.010099997	0.037133331	0.023799996	0.016666666	0.025766661	0.068066662	0.026800002	0.017833332	0.019933333	0.034533332	0.011199996	0.035433327	0.027566666	0.027899995	0.020499994	0.038899998	0.020233333	0.029099996	0.017666668	0.024833327	0.008933331	0.021599998	0.021599998	0.034666662	0.012399996	0.01273333	0.06493333	0.056333328	0.0053	0.435833335	0.425599992	0.223999997			15.46697222	0.030766666	0.051966662	0.109833335	0.024466669	0.036199997	0.090266665	0.045066665	0.250933329	0.032866662
			15.66527778	0.045833329	0.031166663	0.009533336	0.036599999	0.023333331	0.016466662	0.02563333	0.068299994	0.026633327	0.017799993	0.019333333	0.03323333	0.010900001	0.034533332	0.027	0.026666666	0.020333335	0.037966664	0.020133331	0.028633331	0.017266666	0.024066662	0.008666664	0.021266664	0.021066666	0.034933334	0.011999995	0.013466666	0.06433333	0.056599999	0.005166665	0.437266668	0.424066643	0.221299996			15.66527778	0.029666667	0.051066667	0.108999992	0.024166663	0.036966667	0.089033335	0.044633334	0.251933336	0.032466665
			15.86355556	0.045500005	0.0311	0.009400005	0.036766668	0.023400004	0.016433338	0.026200001	0.069799999	0.026233335	0.018400004	0.020199999	0.032866667	0.010833338	0.034433335	0.026966671	0.027499999	0.020566667	0.037866672	0.020733337	0.028333336	0.018033331	0.023833334	0.008700003	0.021466667	0.021300003	0.035400003	0.011966666	0.012300005	0.062633331	0.055966665	0.005066668	0.437500005	0.422900026	0.222200001			15.86355556	0.030233334	0.050633331	0.108333329	0.024033338	0.03776667	0.088933334	0.043866669	0.254766668	0.031633332
			16.06186111	0.045466666	0.031366671	0.009600004	0.036733334	0.023699999	0.01653333	0.026133334	0.072066665	0.0264	0.018833329	0.020166665	0.034100001	0.011433333	0.034433335	0.026866664	0.02746667	0.021000003	0.037666668	0.020799999	0.028966665	0.018300002	0.024399996	0.009233336	0.021933337	0.021899998	0.035433332	0.0135	0.012499998	0.063300004	0.057233329	0.005333334	0.43779999	0.422300001	0.21206667			16.06186111	0.030433332	0.050100004	0.108033339	0.023933336	0.039433335	0.08843333	0.043699995	0.257166664	0.032366663
			16.26016667	0.045600002	0.031133334	0.009533336	0.036666671	0.023866668	0.017100001	0.025999998	0.073133339	0.027366668	0.019433334	0.020133336	0.034700006	0.011766667	0.033833335	0.027333334	0.027133336	0.020733332	0.03716667	0.020866667	0.029366667	0.017700002	0.024400006	0.009800002	0.021899998	0.022533332	0.035366669	0.013133337	0.013900002	0.063633333	0.056033338	0.005700002	0.437800015	0.420633341	0.221166665			16.26016667	0.030533334	0.049700002	0.107333332	0.023900007	0.04126667	0.088066667	0.043700005	0.257966662	0.03246667
			16.45844444	0.045300002	0.030933335	0.009199997	0.036866665	0.023699999	0.017	0.026333332	0.073899994	0.027366663	0.020433336	0.019566665	0.034433335	0.011566669	0.033500001	0.026966671	0.026933337	0.020433327	0.036733334	0.020799994	0.028733333	0.017633329	0.023766667	0.009300003	0.020966664	0.021733334	0.034366667	0.012166664	0.013866663	0.061533327	0.055633331	0.005300005	0.438199992	0.418500021	0.224399999			16.45844444	0.03093333	0.049266666	0.106899997	0.02426667	0.042666664	0.08783333	0.042933335	0.259233331	0.032533333
			16.65675	0.044499998	0.030466661	0.008933336	0.0367	0.02366667	0.016566664	0.026599998	0.075200001	0.0273	0.022333334	0.019200002	0.034033333	0.011566669	0.033433338	0.026899998	0.026633332	0.019933333	0.036233336	0.020733332	0.028533335	0.017666668	0.023033331	0.009599999	0.021166667	0.021333332	0.035066669	0.013433332	0.013333331	0.062400003	0.054833333	0.005366668	0.437266663	0.417266682	0.218066668			16.65675	0.031299993	0.048733334	0.1065	0.024133335	0.045633336	0.088100001	0.04293333	0.261199996	0.032199999
			16.85502778	0.043966666	0.030166661	0.008933331	0.036699995	0.023799996	0.016299998	0.026399995	0.075866664	0.026733329	0.023133333	0.019800002	0.033899998	0.011199996	0.033000002	0.026899998	0.026333327	0.02033333	0.035566663	0.019899999	0.027799999	0.0176	0.022466669	0.0094	0.020966664	0.02093333	0.033833335	0.01303333	0.013866663	0.060433338	0.052399998	0.005	0.436766659	0.414533332	0.211166675			16.85502778	0.031399995	0.048166667	0.105999991	0.023966665	0.047733337	0.088033333	0.042066664	0.261499996	0.032266662
			17.05333333	0.043433333	0.029466664	0.008499995	0.036133334	0.023333331	0.015999998	0.0258	0.075766668	0.0267	0.022666663	0.020699998	0.033399994	0.011066665	0.032199999	0.026633332	0.026966666	0.01973333	0.035000001	0.019899999	0.027333329	0.017033329	0.022799994	0.009333332	0.020566667	0.021299993	0.032933335	0.012699996	0.013399993	0.060966666	0.055433333	0.005099997	0.433366651	0.411833321	0.2189			17.05333333	0.031066666	0.047433332	0.10483333	0.023833329	0.0496	0.087266659	0.040899992	0.261466667	0.032266662
			17.25161111	0.0434	0.029466664	0.008533329	0.036299999	0.023599997	0.016800001	0.026200001	0.076499994	0.027866667	0.024666662	0.019599999	0.035499995	0.011166662	0.032233328	0.026599998	0.026866664	0.020166665	0.034899995	0.019933328	0.02746667	0.017299995	0.022633329	0.010166665	0.020866662	0.021266664	0.033566664	0.012566666	0.013666665	0.060466667	0.055933331	0.005133331	0.432233314	0.407866657	0.212166657			17.25161111	0.032400002	0.047000001	0.10466666	0.024066667	0.051966662	0.087500001	0.041700001	0.261299998	0.032433326
			17.44991667	0.04323334	0.02956667	0.008666669	0.036633338	0.024366672	0.016633337	0.026633342	0.077266673	0.027566671	0.025600006	0.021100005	0.034966672	0.012000004	0.032366673	0.027000005	0.028000002	0.021200006	0.035266673	0.020799999	0.027833338	0.0176	0.022633334	0.010633339	0.021333337	0.021566669	0.034166674	0.012700001	0.012633339	0.061633339	0.053933342	0.005400002	0.432300001	0.40503334	0.207433343			17.44991667	0.032566672	0.04716667	0.104233339	0.024433335	0.054700007	0.087733338	0.041100005	0.260100007	0.032500004
			17.64822222	0.043233335	0.029433335	0.008666674	0.036800002	0.02456667	0.017166669	0.026866664	0.078233336	0.027900005	0.026766673	0.022000005	0.036166668	0.012033338	0.032100007	0.027100007	0.027500004	0.021333342	0.035266673	0.020766675	0.027833333	0.01773334	0.022566666	0.011700004	0.021633337	0.022133335	0.033566674	0.01396667	0.013166671	0.059900011	0.054500004	0.005366673	0.429666673	0.404733335	0.201633339			17.64822222	0.033200001	0.047266672	0.103199999	0.024966672	0.057933336	0.088333338	0.040933336	0.259333337	0.033166667
			17.8465	0.042499999	0.029200003	0.008766671	0.037	0.024400001	0.017133335	0.026833341	0.077533334	0.027400002	0.026966666	0.022133335	0.035699998	0.011600003	0.031733334	0.010899996	0.02746667	0.020733332	0.034700001	0.020566667	0.02716667	0.01713334	0.022566671	0.011600003	0.021300003	0.022066673	0.033600007	0.013133337	0.014233336	0.059833338	0.055699999	0.005233337	0.426333328	0.403966665	0.1954			17.8465	0.033866669	0.048533335	0.102899998	0.025199999	0.061033338	0.087866664	0.040399998	0.257766664	0.033133333
			18.04480556	0.042066668	0.028800001	0.008633335	0.037033329	0.024599999	0.017266666	0.026899998	0.077133333	0.027833333	0.027666663	0.020833333	0.036933333	0.011833335	0.031266659	0.01123333	0.027066668	0.020566662	0.034133335	0.020900001	0.026599998	0.016533335	0.021499996	0.011866664	0.020666664	0.021733329	0.033800001	0.012499998	0.013533334	0.058233326	0.054699997	0.005133331	0.422566657	0.397533322	0.217066661			18.04480556	0.033266664	0.048199996	0.101933335	0.025366664	0.064633335	0.089133327	0.040166666	0.255799994	0.033133333
			18.24308333	0.042133336	0.028766662	0.008033335	0.037033334	0.024266665	0.016933337	0.027066668	0.077800006	0.027966663	0.029366667	0.020133331	0.037266667	0.011433333	0.03033333	0.011066665	0.027199998	0.020066664	0.033599998	0.020666669	0.026800002	0.016566664	0.021199996	0.011699999	0.020066664	0.021299998	0.032866667	0.012333333	0.013000002	0.05826667	0.053466663	0.004666671	0.422900016	0.396433329	0.195300008			18.24308333	0.034499998	0.046666667	0.10073333	0.025133337	0.067966665	0.070699995	0.039333334	0.253966664	0.032600001
			18.44138889	0.042766675	0.029633333	0.008966669	0.037566672	0.025400008	0.018100003	0.027933334	0.078833332	0.028100009	0.032000005	0.021000003	0.036900004	0.012600005	0.031033342	0.011966671	0.02853334	0.021033337	0.034200008	0.021100005	0.026900003	0.017566676	0.022500008	0.013733337	0.02123334	0.022466669	0.03396667	0.014233336	0.013300002	0.059266672	0.053266674	0.005500009	0.423233335	0.392866686	0.191433335			18.44138889	0.036366666	0.047900006	0.100500003	0.026533335	0.07236667	0.072333341	0.040333336	0.253833339	0.034200003
			18.63966667	0.042333335	0.029033338	0.0088	0.038166667	0.025266672	0.018233339	0.028133338	0.078900004	0.028533335	0.031633332	0.022400002	0.036466668	0.012566671	0.031100005	0.012133335	0.027633334	0.020566672	0.033866669	0.02123334	0.0273	0.017800003	0.021333337	0.014200007	0.021133333	0.022166669	0.033133333	0.014333338	0.0144	0.057733337	0.053366666	0.005900005	0.416266675	0.390433336	0.196633334			18.63966667	0.037033334	0.042933335	0.099566663	0.026633332	0.076066668	0.072733338	0.040166671	0.25166667	0.03473334
			18.83797222	0.041600004	0.028433333	0.008599997	0.037399992	0.024799998	0.017566666	0.027833328	0.078733335	0.028666665	0.03323333	0.021033332	0.037166665	0.012566666	0.03063333	0.012266666	0.027433331	0.020166665	0.033399999	0.020966669	0.026433334	0.016899998	0.021266664	0.014966667	0.020233328	0.021433334	0.032733326	0.013899997	0.014299999	0.057499995	0.054433331	0.005466665	0.418366666	0.389399981	0.1831			18.83797222	0.037466665	0.042733336	0.098066673	0.026833331	0.079599996	0.072166661	0.039233332	0.248766666	0.034166664
			19.03625	0.041000004	0.02776667	0.008500005	0.037566667	0.024366667	0.016933332	0.027233332	0.076799999	0.028133338	0.03353333	0.021133338	0.035733337	0.012100001	0.030066664	0.01243334	0.027100002	0.019566665	0.032466665	0.020566667	0.02456667	0.017166664	0.021233335	0.016166667	0.020199999	0.0211	0.032366668	0.014233336	0.014233336	0.057066674	0.051600004	0.004966666	0.414700011	0.383333345	0.16900001			19.03625	0.038566669	0.043299998	0.097033332	0.027400007	0.081966663	0.071566666	0.038000003	0.24513334	0.03396667
			19.23455556	0.041500002	0.028966665	0.009299998	0.038600003	0.025766666	0.018266668	0.028233334	0.078100001	0.028866669	0.035966674	0.022900005	0.036933338	0.012766669	0.030600006	0.013699998	0.027933334	0.021233335	0.032866672	0.021433339	0.024799998	0.017566666	0.021500001	0.017499998	0.020800004	0.022066668	0.032099997	0.014833336	0.013833339	0.057733332	0.053200002	0.005666668	0.412733331	0.382533347	0.181033328			19.23455556	0.041533341	0.045433337	0.097066666	0.02896667	0.086233338	0.071933334	0.038633342	0.244733339	0.0355
			19.43283333	0.040433337	0.028033336	0.008699998	0.037833338	0.025099998	0.018166666	0.027766665	0.0763	0.028866669	0.035833334	0.022166664	0.037200004	0.0126	0.030266667	0.013900002	0.028266668	0.020633335	0.032733331	0.020800004	0.023333331	0.017133335	0.020100002	0.018633331	0.020366664	0.021533335	0.031966666	0.015366669	0.013766666	0.0569	0.053933332	0.005400002	0.403766682	0.377766679	0.166966667			19.43283333	0.042366664	0.046266665	0.09496667	0.028933336	0.088633339	0.069866667	0.037833333	0.2418	0.035466671
			19.63113889	0.041033333	0.02853334	0.009133334	0.038800001	0.02593334	0.019133339	0.02836667	0.076800004	0.029533337	0.037800004	0.022533337	0.037799999	0.012966668	0.030266672	0.014066671	0.02836667	0.02093334	0.03323334	0.021166672	0.024100006	0.017533337	0.020900006	0.020566672	0.020700003	0.022533332	0.032333334	0.015533338	0.014933333	0.056466674	0.053566674	0.005700002	0.403333341	0.378300006	0.166966672			19.63113889	0.044533337	0.0478	0.094433332	0.030066669	0.09193334	0.069833333	0.038500006	0.238766675	0.036166673
			19.82944444	0.041466668	0.02883334	0.009500002	0.039700006	0.026599998	0.019533336	0.02926667	0.075766663	0.029900004	0.038700004	0.023266668	0.038700004	0.01366667	0.030566668	0.014966667	0.029266665	0.021500006	0.033266673	0.022	0.02366667	0.017799998	0.020800004	0.022333334	0.021033337	0.022533337	0.032833338	0.016566674	0.014533331	0.057266667	0.053266669	0.006166667	0.40836667	0.3753	0.159333338			19.82944444	0.047000006	0.049766665	0.094033341	0.031333337	0.095833331	0.070666671	0.038800001	0.236699998	0.036800002
			20.02772222	0.0414	0.028466667	0.009300003	0.039333339	0.026566669	0.019366672	0.028966665	0.0754	0.029466669	0.039066667	0.023266673	0.038699999	0.013566668	0.030433332	0.015300001	0.029700001	0.021866669	0.033066665	0.021766663	0.022366668	0.017499998	0.020600001	0.023466672	0.020633335	0.022066668	0.032700007	0.016766667	0.013233334	0.056766669	0.052733337	0.005799999	0.4073	0.371333316	0.151166663			20.02772222	0.049	0.050866668	0.092633332	0.032	0.098133336	0.070599998	0.03793334	0.234200006	0.037300001
[truncated: 25 more columns]

## Sheet: Fig. 5a
Day	AMP_3			AMP_5			AMP_13			AMP_15			AMP_16			AMP_27			Imipenem
1	1.49402	1.49402	1.49402	1.2	1.2	4.725	2	2	2	2.4	2.4	2.4	3	3	1.512	2	2	2	1	1	1
2	0.752988	0.752988	1.49402	2.325	1.2	2.325	1	1	1	2.4	2.4	2.4	1.512	1.512	0.744	1	1	1	1	1	1
3	1.49402	1.49402	0.752988	1.2	1.2	0.6	1	1	1	1.2	1.2	2.4	0.744	1.512	0.744	1	1	1	1	1	1
4	1.49402	1.49402	1.49402	1.2	1.2	1.2	2	2	2	1.2	1.2	1.2	1.512	1.512	3	1	2	2	1	1	1.9375
5	1.49402	1.49402	1.49402	1.2	1.2	2.325	1	1	1	1.2	1.2	1.2	1.512	1.512	1.512	2	2	2	1	1.9375	1
6	1.49402	1.49402	1.49402	1.2	2.325	2.325	2	2	2	2.4	2.4	2.4	1.512	3	3	2	2	1	1	1	1.9375
7	2.98805	1.49402	2.98805	2.325	2.325	2.325	2	1	1	1.2	1.2	1.2	1.512	1.512	1.512	2	2	2	1	1.9375	1.9375
8	1.49402	1.49402	1.49402	1.2	2.325	2.325	1	1	1	1.2	1.2	1.2	1.512	1.512	0.744	2	1	2	1.9375	1	1.9375
9	2.98805	2.98805	2.98805	1.2	2.325	1.2	1	2	2	1.2	1.2	1.2	1.512	3	1.512	2	2	2	3.9375	1.9375	1.9375
10	1.49402	1.49402	1.49402	1.2	2.325	2.325	2	2	2	1.2	1.2	1.2	1.512	3	1.512	2	2	4	3.9375	1.9375	1.9375
11	2.98805	1.49402	2.98805	1.2	2.325	1.2	2	2	2	1.2	2.4	1.2	1.512	3	1.512	2	2	1	3.9375	1.9375	1.9375
12	2.98805	1.49402	2.98805	1.2	2.325	1.2	1	1	1	2.4	1.2	1.2	1.512	3	0.744	1	1	1	3.9375	1.9375	3.9375
13	2.98805	1.49402	2.98805	1.2	2.325	2.325	2	1	1	0.6	1.2	1.2	0.744	3	1.512	1	2	2	3.9375	1.9375	3.9375
14	2.98805	1.49402	1.49402	1.2	2.325	2.325	1	2	2	2.4	1.2	1.2	1.512	3	1.512	4	1	1	3.9375	1.9375	1.9375
15	2.98805	1.49402	1.49402	2.325	1.2	2.325	1	1	1	1.2	1.2	1.2	3	3	3	2	2	2	3.9375	1.9375	1.9375
16	2.98805	2.98805	2.98805	0.6	1.2	1.2	2	1	2	1.2	2.4	1.2	1.512	3	1.512	1	2	2	3.9375	1.9375	3.9375
17	2.98805	1.49402	2.98805	1.2	1.2	1.2	1	1	1	1.2	1.2	1.2	1.512	3	0.744	1	1	2	3.9375	1.9375	3.9375
18	2.98805	2.98805	2.98805	0.6	1.2	1.2	1	1	1	1.2	1.2	1.2	1.512	3	1.512	1	1	1	7.8125	1.9375	3.9375
19	2.98805	2.98805	2.98805	1.2	2.325	2.325	1	1	2	1.2	2.4	2.4	1.512	3	1.512	1	1	2	7.8125	3.9375	7.8125
20	2.98805	1.49402	1.49402	1.2	2.325	2.325	1	1	1	1.2	1.2	1.2	1.512	3	1.512	1	2	2	7.8125	7.8125	7.8125
21	2.98805	2.98805	1.49402	1.2	2.325	2.325	1	1	1	1.2	1.2	1.2	1.512	3	1.512	1	2	2	7.8125	7.8125	7.8125

## Sheet: Fig. 5b
Control	Solvent Control	AMP 3	AMP 5	AMP 13	AMP 15	AMP 16	AMP 27	PB
1.34e+09	5.88e+08	4.90e+08	1.35e+09	1.19e+08	1.04e+09	3.68e+09	5.85e+07	1.66e+10
2.71e+09	2.82e+08	3.91e+08	1.75e+09	1.88e+08	9.50e+08	2.88e+09	1.74e+08	7.01e+09
1.00e+09	5.96e+08	3.31e+08	3.65e+09	7.26e+07	9.75e+08	3.47e+09	1.27e+08	5.53e+09
3.33e+08		6.11e+08
2.66e+08		4.96e+08
3.12e+08		8.22e+08
1.04e+08
2.01e+08

## Sheet: Fig. 5c
Untreated cells	AMP3	AMP5	AMP13	AMP15	AMP16	AMP27
33	144	167	139	181	169	168
31	137	168	157	184	173	146
32	159	218	164	209	162	156

## Sheet: Supp. Fig. 1
Label	AMP	OD600 for B. subtilis mean and standard deviations>>	Time (h)	A1	A1_sd	A2	A2_sd	A3	A3_sd	A4	A4_sd	A5	A5_sd	A6	A6_sd	A7	A7_sd	A8	A8_sd	A9	A9_sd	A10	A10_sd	A11	A11_sd	A12	A12_sd	A13	A13_sd	A14	A14_sd	A15	A15_sd	A16	A16_sd	A17	A17_sd	A18	A18_sd	A19	A19_sd	E1	E1_sd	E2	E2_sd	E3	E3_sd	E4	E4_sd
A1	AMP1		0	0.230133335	0.080828774	0.180900003	0.11527082	0.100300009	0.088431581	0.044533337	0.046720124	0.181333338	0.113764539	0.223100007	0.063304448	0.244833325	0.170516181	0.139133339	0.120459414	0.271566659	0.101223339	0.16883333	0.08993147	0.167133336	0.122158385	0.193666667	0.117362956	0.212766677	0.179416177	0.148166671	0.118411036	0.353600005	0.136877839	0.270733347	0.125742644	0.215033337	0.113686993	0.301733315	0.171806773	0.220400006	0.064742666	0.190000003	0.133030074	0.245100001	0.190886427	0.316866666	0.14928571	0.136099994	0.095735537
A2	AMP2		0.198305556	0.148866663	0.118231639	0.097000003	0.052678015	0.100966672	0.09109243	0.04323333	0.048457648	0.134399995	0.151739987	0.1969	0.068159699	0.226900001	0.163022253	0.111999998	0.144054645	0.146066656	0.133067196	0.134233336	0.117051628	0.150866662	0.119308047	0.173000003	0.136185626	0.163733338	0.140498272	0.148166666	0.124217392	0.241833329	0.058755547	0.180599992	0.093606638	0.165066664	0.132494081	0.199766666	0.063413962	0.124899998	0.028390378	0.14153333	0.179985287	0.196633334	0.216363246	0.26606667	0.188527379	0.048066666	0.048217938
A3	AMP3		0.396583333	0.094800005	0.06977437	0.042100007	0.06488462	0.100100001	0.09234827	0.039000005	0.053662033	0.056200008	0.082698816	0.046400006	0.06386394	0.103233332	0.077974378	0.080266674	0.101689289	0.113233333	0.156227051	0.041400005	0.047536547	0.103100007	0.143953412	0.104600007	0.077804646	0.115700006	0.10716037	0.08403334	0.067591229	0.195666671	0.138023297	0.099133343	0.047856488	0.114100009	0.098946069	0.103033334	0.053841087	0.033900003	0.019771022	0.127733335	0.189078323	0.154200012	0.22654322	0.228033334	0.233105206	0.032933339	0.034478448
A4	AMP4		0.594888889	0.094466666	0.069829384	0.039633334	0.067464873	0.100299999	0.092801145	0.038399999	0.055903873	0.055466667	0.08246419	0.033133338	0.042416629	0.063899999	0.084567147	0.080200007	0.103719689	0.024800003	0.006634259	0.037666673	0.041039779	0.102533335	0.145118602	0.079433337	0.083037887	0.011566669	0.011469227	0.083700001	0.068734952	0.149333333	0.131757847	0.056666667	0.069342354	0.112299999	0.097521911	0.052666664	0.06570367	0.016500001	0.005621688	0.127066667	0.190811532	0.139500007	0.234127108	0.132066667	0.112588112	0.014533336	0.026061657
A5	AMP5		0.793166667	0.094799995	0.070112411	0.040366669	0.068360109	0.100866665	0.092812136	0.039033333	0.056364207	0.054666668	0.082383574	0.029666667	0.044767432	0.024666667	0.017164301	0.080199997	0.103760437	0.024100001	0.007434375	0.0141	0.001609344	0.101733332	0.145245775	0.078766669	0.081366105	0.01183333	0.01126958	0.074499995	0.067878342	0.045699999	0.078501723	0.057766666	0.069397791	0.063599994	0.065243919	0.046899999	0.070823093	0.016500001	0.006124547	0.139166668	0.211569509	0.139733329	0.233707705	0.132766674	0.112592734	0.01486667	0.02577059
A6	AMP6		0.991472222	0.095699996	0.071030413	0.041700006	0.068688936	0.108333339	0.097619795	0.042566672	0.05416644	0.014800007	0.014601029	0.009733339	0.010923518	0.025133332	0.018651096	0.081666673	0.105009928	0.023233334	0.007050065	0.012333333	0.001006647	0.091900001	0.127796751	0.076866662	0.082739001	0.012166669	0.011201037	0.079399998	0.070607433	0.052333335	0.083441982	0.02623334	0.009768487	0.066933339	0.068672585	0.050266668	0.076765254	0.016500001	0.005610702	0.130799999	0.19733847	0.141166672	0.235161606	0.132766674	0.112650093	0.016200001	0.027075634
A7	AMP7		1.18975	0.095966662	0.071438521	0.045799995	0.070251763	0.11133333	0.09853681	0.043666666	0.054204183	0.019966662	0.013940711	0.010199999	0.010908258	0.025566662	0.01920217	0.083366667	0.10812523	0.022699997	0.006976391	0.011766662	0.001955337	0.093533332	0.129085633	0.077766657	0.083534978	0.012199998	0.0116529	0.081000005	0.072768062	0.053233335	0.083901161	0.026666666	0.010210453	0.069999993	0.072053376	0.050666665	0.078092857	0.016033332	0.00561278	0.134266665	0.201572832	0.142933334	0.238935398	0.135299996	0.115101826	0.016500001	0.028366704
A8	AMP8		1.388055556	0.098866671	0.074459115	0.046833336	0.07147603	0.112799997	0.098372976	0.044600005	0.055726506	0.020966664	0.015527072	0.010033334	0.011762799	0.025566662	0.019626766	0.083499998	0.109417109	0.023433333	0.007600221	0.011399999	0.001662326	0.090733334	0.128420188	0.080066666	0.085012527	0.013866663	0.012964184	0.081666663	0.072126617	0.055666665	0.082093786	0.030066664	0.008316248	0.0704	0.070650001	0.0575	0.091061104	0.016166667	0.005456192	0.135300005	0.203181709	0.142499998	0.239180894	0.136966666	0.116566166	0.018100003	0.030728705
A9	AMP9		1.586361111	0.103133331	0.074164029	0.047133331	0.072288682	0.1127	0.098170826	0.044599995	0.05614232	0.021433334	0.01569756	0.010299996	0.011775819	0.02563333	0.019397512	0.082866664	0.108889964	0.022833327	0.008087237	0.011933327	0.002100792	0.089933336	0.128802271	0.028566658	0.01081311	0.0167	0.012160589	0.082099994	0.071091206	0.056533332	0.082927949	0.030433332	0.008467784	0.071100002	0.069795919	0.057833324	0.091987022	0.016566664	0.005238636	0.130999997	0.195423256	0.142866676	0.239127264	0.13819999	0.117897371	0.018499995	0.03165833
A10	AMP10		1.784638889	0.102266664	0.072049312	0.046566665	0.071430055	0.113133331	0.097182155	0.044633334	0.055937552	0.021733334	0.015159485	0.010566672	0.010966463	0.025266667	0.018951082	0.08266666	0.107360898	0.022566671	0.007245917	0.011400004	0.001497779	0.092033337	0.129877296	0.027066668	0.009394326	0.017000005	0.012715868	0.081866672	0.070944868	0.05626667	0.083109894	0.030999998	0.008555898	0.04506667	0.029872452	0.058066666	0.092087146	0.016266664	0.005314445	0.128466666	0.191485309	0.143866668	0.240307834	0.137866671	0.117905653	0.017733335	0.031201916
A11	AMP11		1.982944444	0.060633337	0.058868413	0.045966665	0.070484908	0.11256667	0.095935877	0.044233337	0.055894631	0.021233335	0.015625933	0.011000002	0.010594494	0.02516667	0.018750028	0.082399999	0.107887077	0.023166671	0.007710599	0.011200001	0.002052644	0.091666669	0.130803672	0.027066668	0.010136236	0.016900003	0.011756847	0.082966675	0.071760747	0.056433335	0.082888603	0.030866673	0.008552391	0.045533339	0.030260036	0.058299998	0.091239092	0.017100006	0.005297482	0.141666676	0.213995576	0.145066664	0.242616065	0.122066667	0.109776235	0.018566673	0.031787002
A12	AMP12		2.18125	0.060399999	0.058404031	0.046599994	0.070328376	0.112433334	0.09387366	0.045833329	0.056340508	0.021999995	0.015687253	0.01303333	0.008927116	0.023466662	0.014330856	0.082199996	0.105585265	0.023833329	0.007086844	0.012399996	0.002357966	0.089333331	0.127001586	0.028166662	0.0090124	0.010199999	0.006846167	0.082466667	0.07104938	0.056366662	0.082484929	0.03093333	0.008134695	0.044633329	0.029536811	0.059933325	0.091052522	0.017599995	0.005322593	0.141466667	0.213242159	0.05703333	0.089467672	0.122133325	0.109571632	0.01926666	0.031072391
A13	AMP13		2.379555556	0.059866672	0.058776383	0.046033338	0.071004387	0.109766682	0.092973404	0.045366675	0.057636304	0.021433339	0.015789971	0.012533337	0.009009075	0.022766675	0.015314155	0.081466675	0.105515376	0.022900005	0.007448492	0.011933337	0.001715614	0.091500009	0.129692599	0.026400005	0.010441746	0.009833336	0.007166819	0.081400007	0.070917772	0.055633341	0.081483271	0.030300006	0.008129578	0.044800003	0.029086594	0.05916667	0.09103649	0.017266671	0.005288036	0.139799997	0.21140112	0.055666675	0.088238169	0.120666673	0.108327716	0.017933334	0.030939026
A14	AMP14		2.577833333	0.060199996	0.059168341	0.046366667	0.071350705	0.110366672	0.092177791	0.045999999	0.057661634	0.022233337	0.016075759	0.013233334	0.009350399	0.023299997	0.016451237	0.081766665	0.105939858	0.023533334	0.007366814	0.011666665	0.001650251	0.091699993	0.129898777	0.02853333	0.010697197	0.010399997	0.006598739	0.072466662	0.073631669	0.055466672	0.081029034	0.030866668	0.00806494	0.04536667	0.02879693	0.060133333	0.091801525	0.0176	0.005541053	0.139466678	0.210275412	0.055600002	0.087550119	0.121800005	0.108608722	0.018333331	0.030388977
A15	AMP15		2.776111111	0.059833338	0.058432211	0.046333328	0.07073926	0.065333332	0.100344722	0.046633338	0.057294177	0.022266666	0.015635323	0.014666672	0.009119393	0.023833334	0.015879017	0.081499999	0.104674549	0.022966668	0.007478185	0.012400001	0.002233829	0.093499998	0.131687851	0.028533335	0.009904711	0.009866665	0.006621426	0.071300005	0.073505178	0.05553333	0.081033649	0.031299998	0.008371977	0.044199998	0.028082201	0.060866669	0.090419709	0.017666668	0.005564474	0.138133332	0.20731608	0.054699997	0.086207596	0.12013333	0.107326987	0.018133337	0.029746313
A16	AMP16		2.974416667	0.059599996	0.058088057	0.045533324	0.070683587	0.064266662	0.099304451	0.046233326	0.057484518	0.021966661	0.01552879	0.014766663	0.009304473	0.023266658	0.014694327	0.062333335	0.073033421	0.022733331	0.007641334	0.012066662	0.001942503	0.092299988	0.13224637	0.026966661	0.010290931	0.009799997	0.007106572	0.070466657	0.073494041	0.055499991	0.081091322	0.030333325	0.007689598	0.044499993	0.02819403	0.060733323	0.089219785	0.017733326	0.00558659	0.079266662	0.105745789	0.053433324	0.08500188	0.120366668	0.108592001	0.017766659	0.029613572
A17	AMP17		3.172694444	0.059933335	0.057894763	0.045633341	0.070484921	0.063600009	0.098467209	0.045933336	0.057155687	0.022066663	0.015617406	0.015100002	0.00955981	0.02306667	0.014418846	0.022266671	0.010001166	0.023233339	0.007779676	0.011900003	0.002451527	0.075466673	0.101158118	0.02836667	0.010692212	0.010400002	0.00670895	0.070166667	0.072504646	0.055433333	0.079977573	0.031333332	0.008351247	0.044499998	0.027094835	0.060500001	0.088648906	0.018200005	0.005670982	0.082099999	0.109958128	0.053900008	0.084443539	0.120066668	0.107041313	0.01806667	0.030615252
A18	AMP18		3.371	0.059866667	0.058144842	0.046366667	0.070183347	0.03336667	0.044979592	0.046700001	0.057041831	0.022700002	0.015352193	0.015600001	0.009071378	0.023833339	0.014386569	0.023266668	0.009351646	0.022733331	0.007427201	0.012766664	0.002773687	0.075833336	0.10232308	0.028000007	0.009469427	0.010133331	0.006739682	0.069933335	0.072477742	0.055266668	0.079895077	0.029199998	0.009279547	0.043800001	0.027197242	0.060966671	0.088381298	0.018300002	0.005243084	0.081	0.108084738	0.055233335	0.086571379	0.119333342	0.106746452	0.017566666	0.028971078
A19	AMP19		3.569305556	0.059266662	0.057516283	0.045866668	0.070635504	0.032333329	0.044484871	0.045633336	0.057591001	0.0217	0.01537953	0.014966672	0.00964797	0.023166666	0.015451315	0.0229	0.009883821	0.023566663	0.007129047	0.011133328	0.000750553	0.075666661	0.10325	0.028299997	0.009804587	0.009799997	0.007133728	0.068700001	0.072780017	0.054133331	0.079245342	0.029299999	0.010857262	0.042433326	0.026653579	0.060533335	0.088893775	0.017466664	0.004716285	0.073966672	0.096892231	0.054066658	0.086434962	0.117733335	0.105523949	0.01623333	0.029199034
E1	AMP20		3.767583333	0.059800004	0.057978281	0.045933326	0.070823041	0.031699995	0.043565925	0.045766667	0.057419705	0.022133331	0.016298567	0.015100002	0.009734984	0.023366665	0.015279504	0.02276667	0.009241391	0.024033333	0.007516202	0.011999999	0.00235159	0.075766668	0.103242445	0.029166669	0.009470657	0.010400002	0.006878952	0.059666668	0.079816442	0.053633332	0.07826553	0.029233331	0.00887938	0.030233334	0.018451646	0.06023333	0.087752737	0.017599995	0.005237363	0.072999999	0.093889991	0.054533333	0.085636228	0.117599994	0.10482042	0.017166669	0.02882747
E2	AMP21		3.965888889	0.059433331	0.057445647	0.046400001	0.070303516	0.031533336	0.042206196	0.046433335	0.057488805	0.022433331	0.015808328	0.015033334	0.009016281	0.024133335	0.015038723	0.023233334	0.009865254	0.023733333	0.007363644	0.013000002	0.002040428	0.075833336	0.103701036	0.028233334	0.010020143	0.010333334	0.006961563	0.060200006	0.079911477	0.053766673	0.078633268	0.029033333	0.008736321	0.030066664	0.017920935	0.060466667	0.086928764	0.018033336	0.005367803	0.071633334	0.091107101	0.053966671	0.08432373	0.118666664	0.106884003	0.016800001	0.027611655
E3	AMP22		4.164166667	0.058366671	0.056701948	0.045166661	0.068781023	0.030566668	0.040963277	0.0452	0.056618844	0.021833335	0.015572521	0.014066666	0.008847595	0.022833332	0.01413306	0.022866666	0.00963794	0.023766672	0.006841785	0.012233332	0.002227857	0.016933332	0.004623126	0.026366666	0.008839114	0.010100002	0.007145164	0.059966668	0.079371854	0.05323333	0.077463172	0.028166667	0.009014991	0.029833337	0.018670113	0.059666668	0.0868387	0.017399997	0.0049521	0.070166662	0.088423235	0.053066661	0.083898685	0.069733332	0.066512122	0.017033334	0.026916596
E4	AMP23		4.362472222	0.058766668	0.05736001	0.046066662	0.070767147	0.030366669	0.040097256	0.046233331	0.058167199	0.022299995	0.016397968	0.014899999	0.010072896	0.023799996	0.01591048	0.023333336	0.009394855	0.024299999	0.008002713	0.013199995	0.001401191	0.017533327	0.003955164	0.029366667	0.010379302	0.010166665	0.006766836	0.059566667	0.078841803	0.053333332	0.076148698	0.028933331	0.008715698	0.029700001	0.017538059	0.060766667	0.087252567	0.017966668	0.004731803	0.069233333	0.087180817	0.053399995	0.08398406	0.070466667	0.066200003	0.017833332	0.026450012
E5	AMP24		4.56075	0.059033329	0.056842965	0.0452	0.067476896	0.022833327	0.025607875	0.046899999	0.057194146	0.022800003	0.01561666	0.01563333	0.009652636	0.024233331	0.015417302	0.023966665	0.009600694	0.025199994	0.007269114	0.014566665	0.001860997	0.017499998	0.004272006	0.029500003	0.009848855	0.010333334	0.006661334	0.05963333	0.078438529	0.053333332	0.076441762	0.029366667	0.008494903	0.026266664	0.012265945	0.060566669	0.086871192	0.018166666	0.004989319	0.068333338	0.085266775	0.052699998	0.08284389	0.070366661	0.066052278	0.016166667	0.021984613
E6	AMP25		4.759055556	0.058299998	0.056363488	0.044666668	0.067312921	0.022	0.025519667	0.046000004	0.05661884	0.022333334	0.015572513	0.014766668	0.0093675	0.023466667	0.014798644	0.022933339	0.00966454	0.023766667	0.007336887	0.013366669	0.00173493	0.016766672	0.003750996	0.027633334	0.01035487	0.009800002	0.007071299	0.058900004	0.078196834	0.050400009	0.071876034	0.029100001	0.008752332	0.026133334	0.01262709	0.059900006	0.087091583	0.017966668	0.004592384	0.066933334	0.082824473	0.051799993	0.081809856	0.069133331	0.065550158	0.015199999	0.022129012
E7	AMP26		4.957333333	0.058566665	0.056861435	0.045233329	0.067996391	0.022199998	0.0248856	0.046466663	0.057085584	0.02306666	0.015981969	0.015366669	0.009584537	0.023999994	0.015078571	0.024099996	0.009091942	0.024400001	0.007960733	0.013866663	0.001150359	0.017933334	0.003451086	0.028633336	0.009887873	0.010600001	0.006577488	0.059100002	0.077484344	0.03246667	0.039406893	0.02943333	0.008029941	0.026666666	0.012108394	0.060799996	0.085978499	0.018366665	0.005021282	0.066566671	0.081981117	0.052433332	0.080789041	0.068599999	0.064920134	0.015599996	0.022148893
E8	AMP27		5.155638889	0.058833331	0.056325515	0.044966663	0.066805484	0.022200003	0.024598373	0.046400001	0.056260821	0.023266663	0.015989476	0.015533333	0.009449516	0.023899997	0.014558845	0.024366667	0.009113365	0.024533331	0.007642207	0.013133332	0.002042874	0.018399999	0.003351124	0.029366667	0.008597867	0.010766665	0.006531721	0.058899999	0.076907925	0.032400002	0.039341705	0.029299999	0.007692202	0.026300003	0.0120204	0.061133335	0.085589738	0.0185	0.00526023	0.066266666	0.080877084	0.052300001	0.079519878	0.069199999	0.064450054	0.016133333	0.021475875
E9	AMP28		5.353944444	0.057233329	0.055721656	0.043466667	0.066703155	0.020666664	0.023903134	0.045366665	0.056371538	0.022	0.01550946	0.014666662	0.009656086	0.0232	0.014746641	0.022799999	0.009846997	0.024166668	0.007689606	0.011933332	0.001285825	0.016299998	0.004437722	0.029066667	0.009853425	0.009799997	0.006975911	0.057733327	0.076771243	0.031566665	0.039455801	0.027733331	0.0072968	0.025466671	0.012474373	0.05916667	0.084781373	0.017733335	0.0050362	0.063933328	0.078125813	0.050933331	0.079064875	0.06766667	0.064500004	0.014666667	0.021358603
E10	AMP29		5.552222222	0.057900002	0.055798957	0.044100001	0.067107187	0.020933335	0.023499009	0.046066662	0.056204003	0.02276667	0.015604169	0.015433326	0.00964797	0.024033333	0.014568917	0.023433333	0.009642268	0.024966667	0.007472616	0.0132	0.001484365	0.01683333	0.00428525	0.029499998	0.009592356	0.010366663	0.006539114	0.058066671	0.075639743	0.032000005	0.038461192	0.029066662	0.008414867	0.025966664	0.012144549	0.060566669	0.085539526	0.018933331	0.004989322	0.063966667	0.07585045	0.051766659	0.077764452	0.068766663	0.064052873	0.015433331	0.021413157
E12	AMP30		5.750527778	0.058066666	0.055036735	0.044166674	0.066665014	0.020133336	0.022259607	0.045633336	0.056317045	0.022499998	0.015771596	0.015233333	0.009665916	0.023999999	0.01474121	0.023900002	0.009430974	0.024000004	0.007779678	0.014200002	0.001644179	0.01606667	0.004261843	0.028400004	0.010179558	0.010399997	0.006698007	0.057633335	0.07527211	0.031766668	0.038905057	0.029033333	0.008146776	0.025866667	0.012466882	0.060200001	0.085167267	0.018699999	0.0050362	0.062733337	0.074543083	0.051333333	0.076657148	0.067933336	0.063951461	0.015533333	0.021418913
			5.948805556	0.056999996	0.055062715	0.043333327	0.066021435	0.018833329	0.021565477	0.044733331	0.056188259	0.021733329	0.015335259	0.014833331	0.009608329	0.023399994	0.015314151	0.023266663	0.010072897	0.023566658	0.00739752	0.012533327	0.000984886	0.016699995	0.00432474	0.027666663	0.010430886	0.009766663	0.006880647	0.056999996	0.075487247	0.030866663	0.038568429	0.028299997	0.008467782	0.024799998	0.012371472	0.059399997	0.084460908	0.017766664	0.004671545	0.060599993	0.072244058	0.038599998	0.055321812	0.065899998	0.063202634	0.013599997	0.020678814
			6.147111111	0.057233329	0.055070227	0.043500001	0.066301608	0.019000004	0.021419696	0.044766669	0.056088707	0.021733339	0.016168795	0.014833336	0.010064294	0.023633336	0.015143317	0.023500005	0.009843439	0.024233336	0.007631515	0.0126	0.001800931	0.017633339	0.004132795	0.02836667	0.010072904	0.01	0.006885732	0.057000001	0.074050144	0.030900006	0.037992806	0.028233334	0.008183523	0.025399998	0.012550824	0.0593	0.08403312	0.01836667	0.004842864	0.060133333	0.070709537	0.038899998	0.055451003	0.066533327	0.062651492	0.013866668	0.020639122
			6.345416667	0.057300001	0.054687511	0.043300008	0.065348022	0.018766671	0.019890284	0.044833332	0.055094557	0.021833335	0.015298362	0.01486667	0.009292116	0.023433338	0.014316424	0.023433338	0.009585926	0.024166668	0.007320059	0.013466666	0.00187172	0.015866667	0.004300386	0.028333331	0.009361623	0.010133336	0.006850548	0.056800003	0.073757869	0.030866668	0.03812418	0.028233334	0.007639369	0.025199999	0.012333014	0.059133336	0.083580624	0.018399999	0.005277624	0.059900001	0.069435888	0.037900001	0.054325803	0.066133335	0.062700243	0.013999999	0.020243602
			6.543694444	0.057366659	0.054616506	0.043833335	0.065812329	0.018600002	0.019139746	0.045533334	0.055386128	0.022366663	0.01564268	0.014933333	0.009400173	0.023833334	0.014846324	0.024200002	0.01021029	0.024200002	0.007351188	0.013166671	0.001833939	0.017066667	0.004178918	0.027433331	0.010366452	0.010200004	0.007280798	0.057199995	0.07375574	0.031133334	0.037960149	0.028633331	0.007793803	0.025366664	0.01262392	0.059099997	0.083753262	0.018600002	0.004853861	0.058933333	0.067867693	0.038133333	0.053793712	0.066966668	0.062432701	0.014333333	0.019718104
			6.742	0.056966667	0.054640129	0.043099999	0.065265406	0.015999998	0.01518432	0.045000002	0.054679276	0.0229	0.015457145	0.014766668	0.00897237	0.023633336	0.014454064	0.024233331	0.009799994	0.024733335	0.007609862	0.013133332	0.001967234	0.017666668	0.004067351	0.028166672	0.009652636	0.010266667	0.006711428	0.056699996	0.07316128	0.031133334	0.037014457	0.028933331	0.007654413	0.021466667	0.014261959	0.059266672	0.083885299	0.018600002	0.00477214	0.053833341	0.060819982	0.037833333	0.053750541	0.065766667	0.061300022	0.013966665	0.01967392
			6.940277778	0.057133332	0.054879049	0.043399995	0.065433348	0.015866667	0.01495638	0.04506666	0.054902214	0.022699997	0.01585571	0.015266662	0.009360731	0.023666665	0.015221808	0.024299994	0.009716139	0.024933328	0.007510659	0.012899995	0.001960445	0.018066665	0.004150096	0.03003333	0.009860527	0.010099992	0.006795096	0.056233327	0.073018276	0.030966664	0.037244646	0.028766662	0.006975913	0.021399995	0.013811711	0.058999995	0.082676314	0.018533324	0.005301886	0.053299998	0.058743034	0.021633332	0.026867637	0.064733331	0.061100006	0.013399993	0.01850252
			7.138583333	0.056466664	0.053988184	0.042899996	0.065152822	0.015666664	0.014665037	0.044899995	0.054909834	0.022899995	0.015703818	0.015766665	0.009743888	0.024066662	0.015004776	0.024066667	0.010245163	0.02503333	0.007496887	0.012999992	0.001808315	0.017566666	0.003689626	0.029666662	0.010165797	0.009899994	0.007254661	0.055199991	0.072415535	0.030133332	0.03683427	0.028299992	0.0073328	0.020966664	0.013984754	0.058299993	0.081806054	0.018133327	0.005057997	0.052133332	0.057102135	0.020799994	0.026780782	0.065033332	0.061169136	0.013399993	0.018713371
			7.336861111	0.056966662	0.054410385	0.043033332	0.066045913	0.015033334	0.015357845	0.0443	0.054956381	0.021933332	0.016020399	0.015033334	0.010058494	0.023566668	0.015215447	0.023699999	0.009944512	0.02456667	0.007662248	0.012833327	0.00090185	0.017966668	0.004063248	0.028633336	0.012194395	0.009966666	0.007061873	0.054966663	0.071656885	0.030033335	0.036973688	0.028333336	0.006898066	0.020700003	0.014193777	0.058033332	0.081977581	0.018333331	0.004827357	0.051199997	0.056292119	0.021000003	0.026679637	0.064733336	0.060966408	0.013166671	0.01899342
			7.535166667	0.057166671	0.054404539	0.042966669	0.064396995	0.015499999	0.014898656	0.044700002	0.053878287	0.023000007	0.015519988	0.015733336	0.009306094	0.024033338	0.014097637	0.025000001	0.009656089	0.02473334	0.007040123	0.013500005	0.001915723	0.018333336	0.004106494	0.029666672	0.010137221	0.010366668	0.006767815	0.055633331	0.071547556	0.029833337	0.036307894	0.028400004	0.007125306	0.021733339	0.013829801	0.058300003	0.081418611	0.018900002	0.005047767	0.051300004	0.054928772	0.021700005	0.0259137	0.06506667	0.060562727	0.013600007	0.018294537
			7.733472222	0.056566661	0.053647856	0.04216666	0.063639407	0.015133331	0.014377411	0.04413333	0.053526536	0.022533332	0.015561814	0.015299996	0.008567579	0.023899992	0.013587618	0.024799998	0.010193299	0.02486666	0.006627467	0.012999997	0.002003331	0.018066665	0.004957144	0.029233327	0.010873822	0.010099997	0.006921225	0.054566662	0.070554972	0.0302	0.036891781	0.028033331	0.007351191	0.020866657	0.013853641	0.058333327	0.080835388	0.019533326	0.005458019	0.050333331	0.052999339	0.020299991	0.02591801	0.064199999	0.060270915	0.013099993	0.017991761
			7.93175	0.056699996	0.054136771	0.042799994	0.065240851	0.015066668	0.014839251	0.044033334	0.054427046	0.022066663	0.015912672	0.01576666	0.009941995	0.023999994	0.015034294	0.024433335	0.010193296	0.025466666	0.007015228	0.013233334	0.00117189	0.0179	0.005291499	0.029766664	0.011184957	0.010233333	0.007021636	0.05446666	0.070216047	0.030133327	0.035990327	0.028466667	0.008467782	0.020833328	0.013754026	0.058466658	0.081813339	0.019233326	0.004707797	0.049399997	0.051466785	0.020566667	0.026187276	0.063833326	0.060026683	0.013133332	0.018296815
			8.130055556	0.056599995	0.053897058	0.042433331	0.063762131	0.015166665	0.014435141	0.044200003	0.053833108	0.0223	0.015855702	0.015666669	0.009235982	0.023766662	0.01393784	0.024433335	0.009733963	0.025933335	0.007053375	0.014066671	0.001686216	0.016800001	0.003827965	0.029533332	0.00997848	0.010433336	0.00670149	0.054566666	0.069533035	0.030000001	0.035684221	0.028866669	0.00778803	0.020666669	0.013585774	0.058299998	0.081123014	0.019066667	0.005315382	0.043733334	0.041634962	0.021033332	0.025741214	0.063499997	0.059163019	0.008400003	0.010042082
			8.328333333	0.056366662	0.053126484	0.041899999	0.06350377	0.014666667	0.014059285	0.043466667	0.053474881	0.022233332	0.01582698	0.015199999	0.008961587	0.023399999	0.014697962	0.024700001	0.01031843	0.024899999	0.006863677	0.013666665	0.001537314	0.017400001	0.003857461	0.028900002	0.010476165	0.010033329	0.007223111	0.053866665	0.068536882	0.029100001	0.036541074	0.028066665	0.007318695	0.020500004	0.013563186	0.057466666	0.081348713	0.018233329	0.004899321	0.042400002	0.039330269	0.020233333	0.025289592	0.062566663	0.058723876	0.007666667	0.009602253
			8.526638889	0.05643334	0.053295785	0.041766678	0.063573767	0.014466668	0.014176157	0.043233335	0.053163803	0.022266671	0.015917706	0.014966672	0.009505966	0.023333331	0.01453513	0.024766669	0.010271481	0.024066667	0.008550043	0.012366672	0.001789787	0.018000002	0.003608786	0.028900002	0.011337697	0.01016667	0.007214105	0.053266669	0.068390159	0.029200003	0.035176179	0.028166667	0.007464806	0.020700003	0.01398082	0.057133337	0.080235726	0.018633336	0.00477598	0.041566665	0.038250011	0.019933333	0.024960173	0.062099998	0.058471551	0.008233334	0.01007323
			8.724916667	0.056533337	0.053113087	0.041700006	0.06293571	0.014833336	0.013684667	0.044133335	0.0531097	0.022466669	0.015838033	0.015733336	0.0093675	0.024033338	0.014648205	0.024800003	0.010110561	0.02473334	0.008425556	0.013800005	0.002386072	0.018533334	0.003124105	0.0317	0.010801085	0.010566667	0.00673375	0.053299998	0.067158485	0.02956667	0.035156839	0.028533335	0.006750552	0.020666664	0.013571049	0.057666664	0.079659552	0.019066667	0.005071821	0.041433334	0.036661555	0.020200004	0.024422192	0.062500005	0.05881984	0.008533339	0.00982446
			8.923222222	0.056066662	0.053113087	0.041199997	0.061747978	0.014733329	0.013365755	0.04383333	0.052187866	0.0226	0.015409845	0.015599996	0.008799053	0.024099996	0.013558884	0.024466664	0.010453226	0.024399996	0.008489012	0.013533334	0.002386072	0.017066663	0.003905122	0.031199997	0.010824663	0.010166665	0.007168683	0.053199997	0.066482284	0.029166664	0.03543572	0.028299997	0.007239706	0.020566662	0.013735723	0.057133327	0.080223082	0.019233331	0.005089532	0.041299999	0.035859769	0.020499999	0.024436103	0.061099996	0.058106825	0.008533329	0.009424615
			9.121527778	0.055500001	0.053214947	0.04126667	0.062350332	0.014333333	0.013483447	0.043366666	0.052754942	0.022400002	0.015479342	0.015399997	0.009014991	0.023933326	0.014147204	0.024566665	0.010394394	0.023833329	0.00859438	0.013866668	0.00187172	0.017633334	0.00358515	0.029066662	0.010916197	0.010033334	0.007392108	0.052066669	0.065596518	0.029199998	0.034757297	0.028399994	0.007937253	0.020499994	0.014123387	0.057166666	0.080268831	0.019266665	0.004562163	0.039500003	0.034766797	0.019966667	0.025052211	0.060299998	0.057914336	0.00803333	0.009691404
			9.319805556	0.056299994	0.053269534	0.041633328	0.062294694	0.014899999	0.013625465	0.044066663	0.052559143	0.023066665	0.016163648	0.01623333	0.009439806	0.024133335	0.01437324	0.025899996	0.009794045	0.025133327	0.00883855	0.013066669	0.002254626	0.018766666	0.002829019	0.03063333	0.010095539	0.010833333	0.006920262	0.052100003	0.064475143	0.029266665	0.03415616	0.029233331	0.007372922	0.021299998	0.013973304	0.051166659	0.067421827	0.019599999	0.004841832	0.039366663	0.033058485	0.020766666	0.024739914	0.06053333	0.057720801	0.009133329	0.009768829
			9.518111111	0.056133335	0.052839416	0.041433329	0.062009211	0.014633333	0.012874914	0.044033334	0.05220712	0.022899995	0.015435025	0.016033332	0.009052251	0.024366662	0.013960777	0.025300001	0.010205879	0.025299996	0.008216441	0.0129	0.001539484	0.018099998	0.003421989	0.031500002	0.010160219	0.010499999	0.007037761	0.05113333	0.063699483	0.028933331	0.034540456	0.028533335	0.007124842	0.020833333	0.013412804	0.05096666	0.067186328	0.019500002	0.004938621	0.037499999	0.029720869	0.019833331	0.02429122	0.05946667	0.057988308	0.008633335	0.00974953
			9.716388889	0.055866669	0.053021786	0.040600002	0.062182337	0.01396667	0.01273538	0.043266664	0.052226814	0.022400002	0.01572715	0.015399997	0.009241391	0.023900002	0.013629871	0.0235	0.009469078	0.024200002	0.008948936	0.012466664	0.001802775	0.016566669	0.00370405	0.031033337	0.010250045	0.010100002	0.00736365	0.049800004	0.062923473	0.028233334	0.03425337	0.027666668	0.007279422	0.020233338	0.013827992	0.049566671	0.067184893	0.018966665	0.004635731	0.036400005	0.0282378	0.019100005	0.024191389	0.05916667	0.05749427	0.0082	0.009293187
			9.914694444	0.055866664	0.053298823	0.040633326	0.062188931	0.013566658	0.013106231	0.043266664	0.052860795	0.022233327	0.01591048	0.015299996	0.009619248	0.023933331	0.014005835	0.024166663	0.009264086	0.023933326	0.008980162	0.013433332	0.001903508	0.01683333	0.004271226	0.029199993	0.010762898	0.010166665	0.006671079	0.049633329	0.061394323	0.028233329	0.033874822	0.028199996	0.007202087	0.02016666	0.013453743	0.049599995	0.066482857	0.01866666	0.004178916	0.035866658	0.027782425	0.019766664	0.024478838	0.059499994	0.057519825	0.008733327	0.009400704
			10.11297222	0.056100006	0.052527711	0.040800005	0.060725694	0.013600002	0.012733033	0.043200001	0.052258871	0.022433336	0.015694688	0.015733336	0.00928242	0.024500002	0.014362796	0.024933338	0.009293184	0.024266665	0.008752334	0.013733337	0.001724334	0.017500003	0.003371946	0.029700006	0.010616499	0.010233338	0.006928447	0.049166674	0.060129643	0.028700004	0.034908598	0.027566671	0.006504096	0.020433332	0.013086377	0.049300005	0.065441351	0.018600002	0.004616279	0.034866671	0.025989489	0.019900004	0.024484489	0.059100002	0.057148851	0.008066664	0.008619355
			10.31127778	0.055333336	0.0522518	0.039633339	0.060234628	0.012966668	0.012532089	0.042233338	0.051875142	0.022066673	0.015853181	0.015266672	0.009436277	0.023566663	0.01396579	0.024366667	0.009532227	0.024599999	0.008655823	0.011800006	0.002302898	0.017033334	0.003244997	0.029866666	0.011346512	0.010000005	0.007559325	0.048066666	0.05999936	0.027400002	0.033473028	0.027133336	0.006937584	0.020100002	0.013811716	0.048633332	0.065479149	0.018066665	0.004196825	0.03413333	0.025076083	0.019299999	0.02427104	0.057300001	0.056719153	0.007433335	0.009369633
			10.50955556	0.055933336	0.052532124	0.040399998	0.061174094	0.013366664	0.012413437	0.04323333	0.052047128	0.022233332	0.016205039	0.015733326	0.00935646	0.024466669	0.014166977	0.024933333	0.009921858	0.024833327	0.008753471	0.013633331	0.002542314	0.016899998	0.00379868	0.031033332	0.011681749	0.010333329	0.007266589	0.047899996	0.058641966	0.028166662	0.033523918	0.027599995	0.006614378	0.019999996	0.013689042	0.048899993	0.064994454	0.018666665	0.004188479	0.034599995	0.025237467	0.019533326	0.024246511	0.057566663	0.056038411	0.008466666	0.009351116
			10.70786111	0.055733338	0.051741797	0.040133337	0.059494314	0.013699998	0.011604748	0.043600003	0.051650648	0.022666663	0.015830455	0.015766665	0.009074327	0.024299999	0.013481468	0.025300001	0.010188717	0.025000001	0.008772682	0.013766671	0.002136193	0.017733335	0.003594903	0.029866666	0.011331519	0.010433336	0.007158446	0.048000003	0.057515133	0.028766667	0.033969443	0.028033331	0.005921431	0.020199999	0.013300001	0.048733339	0.064213503	0.018966665	0.004473627	0.034066667	0.023676639	0.019899999	0.023968941	0.057433332	0.05628013	0.008399998	0.008926927
			10.90616667	0.055233335	0.051643692	0.039333329	0.058850061	0.013366664	0.01176705	0.043033337	0.051535228	0.022633329	0.015700005	0.015299996	0.009167518	0.024233331	0.014353049	0.026033332	0.011440718	0.024866665	0.008708813	0.013133332	0.001931316	0.017766664	0.004300392	0.030533334	0.011565896	0.010600001	0.007585737	0.046800002	0.057771653	0.028899993	0.033736677	0.028499996	0.00723901	0.021099995	0.013744938	0.047966659	0.064018931	0.018699999	0.003787255	0.032899996	0.023481344	0.019199997	0.023679603	0.056766664	0.055909062	0.008300001	0.009373546
			11.10444444	0.05566667	0.051751561	0.040033331	0.059609728	0.013599997	0.012155789	0.043666666	0.052150678	0.023233329	0.016400917	0.016299998	0.009963104	0.024666667	0.01468378	0.027133331	0.011765632	0.025866662	0.009047286	0.013399998	0.002413154	0.018799995	0.004150104	0.032399992	0.0107895	0.010866662	0.007197451	0.046899994	0.056169864	0.028500001	0.033179106	0.028666665	0.005921434	0.021266664	0.013315527	0.048399995	0.063010495	0.018900002	0.004025334	0.033766662	0.02369901	0.019633328	0.023995204	0.056899995	0.055384592	0.009033332	0.009350403
			11.30275	0.053933332	0.049534936	0.037766665	0.057261623	0.012366662	0.011317835	0.042799999	0.050702696	0.022666668	0.015501722	0.01576666	0.008971807	0.02396666	0.013349284	0.02653333	0.012765975	0.025066664	0.008550043	0.013733332	0.001835756	0.018033331	0.003364516	0.031833331	0.01025037	0.010266667	0.007616649	0.04506666	0.055020569	0.027966663	0.034642509	0.02716666	0.005980241	0.020433332	0.013390666	0.047199989	0.062298174	0.018399994	0.004473627	0.032633324	0.022334055	0.018266663	0.023408618	0.056966662	0.056457535	0.007799993	0.008748903
			11.50102778	0.053933332	0.049783664	0.038466662	0.057731451	0.012899995	0.011837373	0.043166662	0.051535237	0.023099999	0.016050029	0.015799994	0.009281343	0.02503333	0.013788526	0.027099997	0.013830878	0.024666662	0.009198374	0.013833334	0.002615975	0.018899997	0.004000417	0.031399995	0.012096833	0.01016666	0.007308214	0.044733331	0.053999665	0.027699997	0.033567298	0.027133331	0.005159783	0.020866662	0.013696345	0.046966667	0.061771116	0.018999999	0.003955162	0.032533333	0.021956846	0.018966665	0.023263067	0.057233334	0.056782508	0.008366664	0.009414354
			11.69930556	0.0537	0.049481347	0.038366665	0.056931274	0.012999997	0.011575979	0.043433333	0.051420265	0.023333326	0.01620257	0.016366666	0.009582793	0.025366664	0.014089713	0.029366662	0.014601029	0.024899999	0.008980164	0.014366666	0.002251659	0.0191	0.003448669	0.03216666	0.010402402	0.010399997	0.007026621	0.044833332	0.052962471	0.028099999	0.033303805	0.028099999	0.006543191	0.021033332	0.013020109	0.04746667	0.060657733	0.019766668	0.004095123	0.033333336	0.021894369	0.020100002	0.023782416	0.056599995	0.055656118	0.008566668	0.008753855
			11.89761111	0.052999993	0.04743209	0.037199994	0.05584231	0.012233327	0.011096399	0.042233328	0.050766625	0.022066663	0.016153119	0.015599996	0.009261394	0.024299994	0.013316653	0.029833327	0.01632299	0.024833332	0.008346852	0.012833332	0.001609345	0.017766659	0.003843606	0.031466663	0.011547439	0.010366663	0.007321433	0.043466662	0.052089285	0.027866667	0.033851491	0.027333324	0.006366318	0.020233328	0.013450282	0.046333328	0.059764121	0.019133334	0.00412432	0.03246666	0.02163385	0.018699999	0.023452144	0.056333333	0.055726834	0.008033335	0.008354041
			12.09591667	0.0525	0.047317051	0.037199994	0.055953935	0.012199998	0.010973757	0.042066664	0.051035667	0.022033334	0.016054383	0.015833328	0.009449517	0.02473333	0.013587614	0.0308	0.018451646	0.025433332	0.008504312	0.0129	0.001844813	0.017966663	0.004430576	0.031599998	0.010998785	0.010266662	0.007474626	0.043066666	0.051298243	0.027599995	0.033345811	0.027499999	0.006994522	0.01973333	0.013465635	0.046100001	0.059866045	0.019033328	0.00390042	0.031999995	0.021114053	0.018433327	0.023312085	0.056066662	0.056384837	0.007633328	0.008909173
			12.29419444	0.052566662	0.046504628	0.037599996	0.055169677	0.012599995	0.010627483	0.043133328	0.05109641	0.022833332	0.016574174	0.01623333	0.009503865	0.025133337	0.013823289	0.03306667	0.021047803	0.026066666	0.008839114	0.015233333	0.003072999	0.01743333	0.004106494	0.032399997	0.010848651	0.011266664	0.00685055	0.043666661	0.050095611	0.028866669	0.033490447	0.028499996	0.006779628	0.020833328	0.012675308	0.046566665	0.058833753	0.019933333	0.003931069	0.032333329	0.020968867	0.019699996	0.023566993	0.056533332	0.056048395	0.008699998	0.009150044
			12.4925	0.052600001	0.045737326	0.037433336	0.054680989	0.012433335	0.010394229	0.042800004	0.050901902	0.023033336	0.015855914	0.015900006	0.009203439	0.025233333	0.013617266	0.035266668	0.023689728	0.025333335	0.008549262	0.015166665	0.002112659	0.017866671	0.003709899	0.03156667	0.010936787	0.010966669	0.00728857	0.043033337	0.0493839	0.028333336	0.03342873	0.028133338	0.006973521	0.020766666	0.012893925	0.045500005	0.057975543	0.019566665	0.00371663	0.032000005	0.020373839	0.019133339	0.023202591	0.056233341	0.055896957	0.008400003	0.008455958
			12.69077778	0.051766669	0.045344134	0.036866665	0.054261954	0.012033333	0.010173654	0.042233333	0.050792259	0.022533332	0.016050645	0.015333335	0.009203439	0.024533336	0.014084149	0.037033334	0.027555465	0.025366669	0.008627859	0.014433334	0.002227853	0.018933341	0.004808672	0.030600001	0.011778092	0.010633335	0.007462799	0.042000001	0.048605794	0.02806667	0.032933118	0.027200003	0.006450061	0.020233338	0.013465635	0.044133335	0.057239529	0.018933336	0.003397552	0.031233331	0.020430941	0.018900002	0.023208689	0.055466667	0.055732482	0.007999996	0.008850048
			12.88908333	0.051999996	0.044380892	0.036899994	0.053842578	0.012400001	0.010163337	0.042633335	0.050524047	0.022966663	0.016300103	0.016399994	0.009373545	0.024866665	0.014238093	0.039400001	0.031823306	0.026566664	0.008874872	0.014299999	0.002702469	0.018999999	0.003800436	0.033200006	0.01152143	0.011099999	0.007409675	0.04186667	0.047644653	0.028633331	0.033074005	0.028499996	0.006217178	0.02033333	0.012752647	0.044799998	0.056459668	0.019266665	0.003382803	0.031666666	0.019813722	0.019333328	0.02282367	0.055566664	0.054872971	0.008766666	0.009000744
			13.08738889	0.051299999	0.043428604	0.036433329	0.052615872	0.012166669	0.009324344	0.042633335	0.05017161	0.0232	0.016151262	0.016666671	0.009298566	0.024899999	0.013932813	0.041933333	0.036364952	0.026833336	0.008388094	0.015099997	0.001789782	0.018633336	0.004194039	0.033200001	0.011184963	0.011100004	0.007381957	0.04126667	0.046579967	0.028433333	0.033804878	0.028099999	0.005805454	0.020566667	0.012768063	0.044	0.05508106	0.019366667	0.003744778	0.031733334	0.019848683	0.01896667	0.023253035	0.055099999	0.054780684	0.008466666	0.00826821
			13.28566667	0.050633336	0.043084569	0.035733332	0.052194632	0.011466667	0.009424083	0.042333335	0.050152172	0.0229	0.016153127	0.015633335	0.009021641	0.024666662	0.013943221	0.044233332	0.041254942	0.0261	0.008168439	0.014833336	0.001835756	0.018866663	0.004162126	0.032266666	0.011953804	0.010733326	0.007765953	0.0405	0.046335986	0.0276	0.033242346	0.027333334	0.005678909	0.02063333	0.013350279	0.042566667	0.054892281	0.018833334	0.003386742	0.031233331	0.018822058	0.018599997	0.023255177	0.054466665	0.054680922	0.008333325	0.008815328
			13.48397222	0.05066667	0.042694301	0.035599997	0.051529055	0.011933337	0.008753854	0.04233333	0.049750081	0.023333331	0.01625023	0.016266664	0.00916643	0.02473333	0.013512586	0.047733332	0.045030097	0.025766671	0.008891193	0.015000001	0.002437897	0.019233336	0.003318128	0.031699995	0.01152143	0.011299998	0.006864638	0.040466671	0.044651129	0.028699999	0.032452633	0.027933334	0.005115667	0.021033332	0.012472374	0.043099999	0.052904661	0.01956666	0.003493326	0.031166663	0.019035057	0.019099995	0.022565536	0.054666668	0.053749077	0.0088	0.008950049
			13.68225	0.050000002	0.041914352	0.035466666	0.05088114	0.011699999	0.008631531	0.042499999	0.049123958	0.023533329	0.016200101	0.01713333	0.009317904	0.025533328	0.014032225	0.050633331	0.049485893	0.0258	0.008649467	0.014899994	0.002742868	0.019733335	0.003370959	0.033433333	0.01174578	0.011100004	0.007552703	0.039866666	0.044275948	0.028366665	0.033094559	0.028900002	0.006014425	0.020999998	0.012726874	0.042999998	0.052607822	0.019900004	0.003477544	0.030666664	0.018184878	0.018566668	0.02275017	0.026066661	0.029682992	0.009000003	0.008552391
			13.88055556	0.049033329	0.04072984	0.034166664	0.0502705	0.010666663	0.008040727	0.041200002	0.048431224	0.022899995	0.015805175	0.016033332	0.009021641	0.024899994	0.013811707	0.051699996	0.053886577	0.026033332	0.008261354	0.014766663	0.001950207	0.018566663	0.005061951	0.032966663	0.01106631	0.010366663	0.007519535	0.038499996	0.043204327	0.027599995	0.033403197	0.027366663	0.005348212	0.020266662	0.012810284	0.041533331	0.052114873	0.019433334	0.003274143	0.029833327	0.017586073	0.018099998	0.022700298	0.0261	0.030926746	0.008399993	0.008151282
			14.07891667	0.048899998	0.040804944	0.034099996	0.051183042	0.010366663	0.008547118	0.040933331	0.048796309	0.022366663	0.016459144	0.015666664	0.009620981	0.024400001	0.014204688	0.053433329	0.057581498	0.025699998	0.008723147	0.013899997	0.003200519	0.018299997	0.004752191	0.033133328	0.012297967	0.010499994	0.007392114	0.037733336	0.042751958	0.027166665	0.03287801	0.027466665	0.005472047	0.019999996	0.012684767	0.041166663	0.051074974	0.0191	0.003178574	0.030433332	0.017860288	0.017799998	0.022601175	0.02563333	0.030279368	0.008266663	0.00870019
			14.27722222	0.049066668	0.040320014	0.034299999	0.05018077	0.010900001	0.007968058	0.041233331	0.048456617	0.023033331	0.016404973	0.01623333	0.009519627	0.025100003	0.014144607	0.05626666	0.060542908	0.02593333	0.008891195	0.016133333	0.00325781	0.017766664	0.005182982	0.032399997	0.011401312	0.010866667	0.007147261	0.038066665	0.041913524	0.027566661	0.033026703	0.027699997	0.006255396	0.020733332	0.012534886	0.041233331	0.050375033	0.019566665	0.003308071	0.03093333	0.017200098	0.018599997	0.022250165	0.026166663	0.031172798	0.00863333	0.008250056
			14.4755	0.048233335	0.039118796	0.03306666	0.048242338	0.01016667	0.007506218	0.040333336	0.04733931	0.022699997	0.016300409	0.015899996	0.009169694	0.024799998	0.013627298	0.058133339	0.063617297	0.025766666	0.008854564	0.015166665	0.003050144	0.018533334	0.003950949	0.032	0.011211754	0.01063333	0.007233948	0.037433331	0.040517037	0.026899998	0.032634387	0.027066663	0.005643876	0.020000001	0.012611633	0.040533329	0.049278697	0.018966665	0.003118222	0.029400001	0.016801589	0.018133332	0.022350166	0.025099998	0.030220247	0.008066669	0.008058745
			14.67380556	0.04733333	0.038314355	0.032366663	0.047681903	0.009766663	0.007184239	0.039499998	0.046893537	0.022066668	0.016459144	0.015499999	0.00933827	0.025099998	0.014097637	0.059799999	0.068480754	0.025933335	0.008815328	0.015499999	0.003172277	0.018633331	0.005411102	0.032199999	0.011641454	0.010300001	0.007516208	0.036233331	0.040253819	0.026899998	0.032106756	0.026666666	0.006331924	0.019333333	0.012733024	0.03943333	0.048971823	0.019133329	0.00319531	0.029699996	0.016802481	0.018033331	0.022400669	0.02456667	0.028927556	0.007466664	0.007852599
			14.87208333	0.046866665	0.036993832	0.031933332	0.046622568	0.0097	0.006588622	0.039233332	0.046360799	0.021899998	0.016450223	0.015433326	0.009316831	0.024299994	0.013227626	0.061366657	0.070695137	0.025766661	0.008854566	0.015566662	0.003231616	0.017166664	0.004361574	0.032399997	0.011755426	0.010333329	0.007767453	0.035933331	0.039162781	0.026833331	0.031716925	0.026633327	0.005551875	0.019133329	0.012969323	0.039033333	0.048121752	0.019199997	0.003371946	0.029466669	0.016606422	0.018266668	0.022450019	0.025066664	0.02961154	0.008099998	0.008154136
			15.07038889	0.047633335	0.03789463	0.032866667	0.047615684	0.010233333	0.006903864	0.040399998	0.046197832	0.023033336	0.016850019	0.016300003	0.009638983	0.025599996	0.014089713	0.064400002	0.073882133	0.026433334	0.009127063	0.016599998	0.003616629	0.018833334	0.004150104	0.031966671	0.011529239	0.011466667	0.006961563	0.036666666	0.038317925	0.027866667	0.0319827	0.027966668	0.005493028	0.020500004	0.011954915	0.039499998	0.047335714	0.020333335	0.003426857	0.029933338	0.016450629	0.018933336	0.022300296	0.025433332	0.028881541	0.009066666	0.008650053
			15.26869444	0.047066669	0.035830018	0.032133331	0.046050014	0.010033329	0.006007771	0.039633334	0.045127528	0.023299997	0.016750622	0.015833333	0.009194745	0.025366669	0.014040303	0.065733338	0.076410629	0.026366666	0.009219	0.016299998	0.004041452	0.019366667	0.003850972	0.033566664	0.011093691	0.011266669	0.00736682	0.035700003	0.0378056	0.027499999	0.031580741	0.027833338	0.004909516	0.020866667	0.012223338	0.038800001	0.045992862	0.020100002	0.003707198	0.02973333	0.015357515	0.018599997	0.021200072	0.025733337	0.028755926	0.009033332	0.008000827
			15.46697222	0.04673333	0.035792879	0.032199994	0.045810302	0.010099997	0.005746587	0.037133331	0.039391244	0.023799996	0.016354307	0.016666666	0.008871485	0.025766661	0.014350026	0.068066662	0.079514294	0.026800002	0.008755187	0.017833332	0.004850773	0.019933333	0.004728633	0.034533332	0.011701705	0.011199996	0.007572536	0.035433327	0.037705043	0.027566666	0.031888925	0.027899995	0.005265297	0.020499994	0.012010131	0.038899998	0.045751102	0.020233333	0.003515682	0.029099996	0.015158279	0.017666668	0.021155693	0.024833327	0.028133073	0.008933331	0.008107407
			15.66527778	0.045833329	0.034899333	0.031166663	0.045045019	0.009533336	0.005960147	0.036599999	0.039119183	0.023333331	0.01625064	0.016466662	0.009014621	0.02563333	0.013457471	0.068299994	0.08168824	0.026633327	0.008775154	0.017799993	0.004757098	0.019333333	0.004552284	0.03323333	0.011527944	0.010900001	0.007989992	0.034533332	0.036680011	0.027	0.031407646	0.026666666	0.004142871	0.020333335	0.012369854	0.037966664	0.044817111	0.020133331	0.003707201	0.028633331	0.014754776	0.017266666	0.021568572	0.024066662	0.028915281	0.008666664	0.008156187
			15.86355556	0.045500005	0.034691832	0.0311	0.04506266	0.009400005	0.006045106	0.036766668	0.039744731	0.023400004	0.016663239	0.016433338	0.009379234	0.026200001	0.013669799	0.069799999	0.084825721	0.026233335	0.00897051	0.018400004	0.006365796	0.020199999	0.005750073	0.032866667	0.012477713	0.010833338	0.007932209	0.034433335	0.036479724	0.026966671	0.030921893	0.027499999	0.005426172	0.020566667	0.012707998	0.037866672	0.045024471	0.020733337	0.003269558	0.028333336	0.014642746	0.018033331	0.021158687	0.023833334	0.027756265	0.008700003	0.008500198
			16.06186111	0.045466666	0.03425099	0.031366671	0.044563214	0.009600004	0.006035174	0.036733334	0.039687822	0.023699999	0.016801588	0.01653333	0.009743883	0.026133334	0.0137573	0.072066665	0.086473976	0.0264	0.009305016	0.018833329	0.006702488	0.020166665	0.004927475	0.034100001	0.011746209	0.011433333	0.007447367	0.034433335	0.035238382	0.026866664	0.030707817	0.02746667	0.004513317	0.021000003	0.012009299	0.037666668	0.043458938	0.020799999	0.003754108	0.028966665	0.01438854	0.018300002	0.021250492	0.024399996	0.028533549	0.009233336	0.008509597
			16.26016667	0.045600002	0.032965184	0.031133334	0.043624422	0.009533336	0.005121524	0.036666671	0.039521804	0.023866668	0.016602508	0.017100001	0.009033452	0.025999998	0.013697204	0.073133339	0.087838547	0.027366668	0.009047286	0.019433334	0.008506463	0.020133336	0.004828043	0.034700006	0.011121747	0.011766667	0.007386703	0.033833335	0.034371644	0.027333334	0.031076198	0.027133336	0.004635736	0.020733332	0.011788551	0.03716667	0.042365821	0.020866667	0.004006659	0.029366667	0.014359776	0.017700002	0.020757249	0.024400006	0.027808329	0.009800002	0.008152501
			16.45844444	0.045300002	0.032710698	0.030933335	0.043760755	0.009199997	0.004853865	0.036866665	0.03967875	0.023699999	0.016800894	0.017	0.009544104	0.026333332	0.013702675	0.073899994	0.089687954	0.027366663	0.008879378	0.020433336	0.009666612	0.019566665	0.00510523	0.034433335	0.011868168	0.011566669	0.007804054	0.033500001	0.034026906	0.026966671	0.031164454	0.026933337	0.004972253	0.020433327	0.01169715	0.036733334	0.042091606	0.020799994	0.004063251	0.028733333	0.014213132	0.017633329	0.021255668	0.023766667	0.027993273	0.009300003	0.008101847
			16.65675	0.044499998	0.031701258	0.030466661	0.042892464	0.008933336	0.004864501	0.0367	0.03934171	0.02366667	0.016757188	0.016566664	0.009167513	0.026599998	0.013464396	0.075200001	0.091948471	0.0273	0.008627866	0.022333334	0.009700685	0.019200002	0.005750653	0.034033333	0.011684315	0.011566669	0.007997707	0.033433338	0.033345816	0.026899998	0.030922319	0.026633332	0.004272391	0.019933333	0.012050455	0.036233336	0.041715983	0.020733332	0.003453014	0.028533335	0.013470463	0.017666668	0.020986739	0.023033331	0.027642782	0.009599999	0.008386298
			16.85502778	0.043966666	0.031774891	0.030166661	0.042745331	0.008933331	0.004966892	0.036699995	0.040170924	0.023799996	0.017362695	0.016299998	0.009696569	0.026399995	0.014954713	0.075866664	0.093099634	0.026733329	0.009170058	0.023133333	0.012586105	0.019800002	0.005415104	0.033899998	0.012587429	0.011199996	0.007739725	0.033000002	0.033311611	0.026899998	0.030041026	0.026333327	0.004794788	0.02033333	0.012223334	0.035566663	0.041198346	0.019899999	0.003438514	0.027799999	0.013749302	0.0176	0.020915621	0.022466669	0.026420506	0.0094	0.008874864
			17.05333333	0.043433333	0.03068859	0.029466664	0.041958352	0.008499995	0.00445571	0.036133334	0.039522019	0.023333331	0.01707659	0.015999998	0.009582448	0.0258	0.014305365	0.075766668	0.093732081	0.0267	0.009633966	0.022666663	0.013625833	0.020699998	0.00513258	0.033399994	0.012530095	0.011066665	0.007550723	0.032199999	0.032806449	0.026633332	0.029337343	0.026966666	0.005024269	0.01973333	0.012061092	0.035000001	0.04077503	0.019899999	0.003189569	0.027333329	0.01355323	0.017033329	0.020664704	0.022799994	0.026212658	0.009333332	0.009457275
			17.25161111	0.0434	0.030533426	0.029466664	0.041407892	0.008533329	0.004398107	0.036299999	0.039373724	0.023599997	0.01730347	0.016800001	0.00995942	0.026200001	0.014689114	0.076499994	0.096091406	0.027866667	0.009022375	0.024666662	0.014953372	0.019599999	0.00569561	0.035499995	0.01235961	0.011166662	0.00747685	0.032233328	0.031913057	0.026599998	0.02903033	0.026866664	0.004737441	0.020166665	0.011636288	0.034899995	0.039773984	0.019933328	0.003496191	0.02746667	0.013017808	0.017299995	0.021117765	0.022633329	0.026679636	0.010166665	0.009928407
			17.44991667	0.04323334	0.029488018	0.02956667	0.041151471	0.008666669	0.004628531	0.036633338	0.039539515	0.024366672	0.017309634	0.016633337	0.009737729	0.026633342	0.014797409	0.077266673	0.096280964	0.027566671	0.009451105	0.025600006	0.016865048	0.021100005	0.004386342	0.034966672	0.012038409	0.012000004	0.007531929	0.032366673	0.031467499	0.027000005	0.028083975	0.028000002	0.004686147	0.021200006	0.011966207	0.035266673	0.039607112	0.020799999	0.003551056	0.027833338	0.012818866	0.0176	0.020611646	0.022633334	0.025948092	0.010633339	0.010286076
			17.64822222	0.043233335	0.028768272	0.029433335	0.040799793	0.008666674	0.004085335	0.036800002	0.039250265	0.02456667	0.01720784	0.017166669	0.009754998	0.026866664	0.014820256	0.078233336	0.096092776	0.027900005	0.009345766	0.026766673	0.01886769	0.022000005	0.004572019	0.036166668	0.012272326	0.012033338	0.008001459	0.032100007	0.030753266	0.027100007	0.027970225	0.027500004	0.004521428	0.021333342	0.011830612	0.035266673	0.038289816	0.020766675	0.00373229	0.027833333	0.012281829	0.01773334	0.019933467	0.022566666	0.025734218	0.011700004	0.010830207
			17.8465	0.042499999	0.028895855	0.029200003	0.040205343	0.008766671	0.004064889	0.037	0.039464282	0.024400001	0.017360583	0.017133335	0.009845981	0.026833341	0.014574064	0.077533334	0.09581175	0.027400002	0.009325772	0.026966666	0.020773617	0.022133335	0.00517913	0.035699998	0.012179084	0.011600003	0.00819024	0.031733334	0.030811093	0.010899996	0.006165225	0.02746667	0.00465761	0.020733332	0.012042569	0.034700001	0.038080053	0.020566667	0.003995411	0.02716667	0.011875331	0.01713334	0.020208	0.022566671	0.026237442	0.011600003	0.011196874
			18.04480556	0.042066668	0.027441088	0.028800001	0.039982537	0.008633335	0.00389358	0.037033329	0.03897474	0.024599999	0.01717042	0.017266666	0.009887527	0.026899998	0.014180388	0.077133333	0.095581583	0.027833333	0.009414354	0.027666663	0.022265739	0.020833333	0.005566871	0.036933333	0.012304874	0.011833335	0.008150453	0.031266659	0.030650013	0.01123333	0.006397652	0.027066668	0.004257153	0.020566662	0.011689881	0.034133335	0.037496134	0.020900001	0.00395011	0.026599998	0.011887106	0.016533335	0.019818425	0.021499996	0.024881781	0.011866664	0.012176343
			18.24308333	0.042133336	0.027840679	0.028766662	0.040651977	0.008033335	0.004350099	0.037033334	0.039917455	0.024266665	0.017624226	0.016933337	0.010339407	0.027066668	0.015076251	0.077800006	0.096774121	0.027966663	0.009204527	0.029366667	0.02454513	0.020133331	0.005783884	0.037266667	0.012642919	0.011433333	0.008142685	0.03033333	0.030329246	0.011066665	0.007085431	0.027199998	0.005211532	0.020066664	0.011651751	0.033599998	0.037362148	0.020666669	0.003789898	0.026800002	0.012466355	0.016566664	0.020112769	0.021199996	0.0254525	0.011699999	0.013383196
			18.44138889	0.042766675	0.027704869	0.029633333	0.040735038	0.008966669	0.004403403	0.037566672	0.040288088	0.025400008	0.017827043	0.018100003	0.010493966	0.027933334	0.015577013	0.078833332	0.096979493	0.028100009	0.009762344	0.032000005	0.026625987	0.021000003	0.006018585	0.036900004	0.013489752	0.012600005	0.007813019	0.031033342	0.029938822	0.011966671	0.007168683	0.02853334	0.005918048	0.021033337	0.011211754	0.034200008	0.036835624	0.021100005	0.003579572	0.026900003	0.011779784	0.017566676	0.019892462	0.022500008	0.025563513	0.013733337	0.015028091
			18.63966667	0.042333335	0.026307854	0.029033338	0.039025672	0.0088	0.003726927	0.038166667	0.040269632	0.025266672	0.018156635	0.018233339	0.010362106	0.028133338	0.014947354	0.078900004	0.097127343	0.028533335	0.009828702	0.031633332	0.02771955	0.022400002	0.005339475	0.036466668	0.013041985	0.012566671	0.008273047	0.031100005	0.029056322	0.012133335	0.007663116	0.027633334	0.005208008	0.020566672	0.010718831	0.033866669	0.036153329	0.02123334	0.004193246	0.0273	0.01165676	0.017800003	0.019676386	0.021333337	0.023519426	0.014200007	0.015733082
			18.83797222	0.041600004	0.025537099	0.028433333	0.037918205	0.008599997	0.002970412	0.037399992	0.039554689	0.024799998	0.017262767	0.017566666	0.009778718	0.027833328	0.014309089	0.078733335	0.096970775	0.028666665	0.009055574	0.03323333	0.028373057	0.021033332	0.006155493	0.037166665	0.012246365	0.012566666	0.008046317	0.03063333	0.028394545	0.012266666	0.008145144	0.027433331	0.005599999	0.020166665	0.010488724	0.033399999	0.03570495	0.020966669	0.0038553	0.026433334	0.010923369	0.016899998	0.020085155	0.021266664	0.024199661	0.014966667	0.01706937
			19.03625	0.041000004	0.024836258	0.02776667	0.037887504	0.008500005	0.003342158	0.037566667	0.039637148	0.024366667	0.017669843	0.016933332	0.009950041	0.027233332	0.014718129	0.076799999	0.094325238	0.028133338	0.009252207	0.03353333	0.030428	0.021133338	0.005776101	0.035733337	0.014059277	0.012100001	0.008314441	0.030066664	0.028429796	0.01243334	0.008600776	0.027100002	0.004603264	0.019566665	0.010710898	0.032466665	0.035170204	0.020566667	0.004042693	0.02456667	0.010015152	0.017166664	0.019686886	0.021233335	0.023900907	0.016166667	0.019108721
			19.23455556	0.041500002	0.024955427	0.028966665	0.037770673	0.009299998	0.00341516	0.038600003	0.040037151	0.025766666	0.017338488	0.018266668	0.010163332	0.028233334	0.015179261	0.078100001	0.09552404	0.028866669	0.009555283	0.035966674	0.031785112	0.022900005	0.006258063	0.036933338	0.012929417	0.012766669	0.008173334	0.030600006	0.028337316	0.013699998	0.009250049	0.027933334	0.005121528	0.021233335	0.010776364	0.032866672	0.035397781	0.021433339	0.003912801	0.024799998	0.009579319	0.017566666	0.02001433	0.021500001	0.023244854	0.017499998	0.020879257
			19.43283333	0.040433337	0.024856453	0.028033336	0.037567186	0.008699998	0.003555276	0.037833338	0.040360539	0.025099998	0.017821051	0.018166666	0.01098651	0.027766665	0.015832347	0.0763	0.09281148	0.028866669	0.009920346	0.035833334	0.033504674	0.022166664	0.006102736	0.037200004	0.012864292	0.0126	0.007790382	0.030266667	0.028086535	0.013900002	0.0095142	0.028266668	0.005577031	0.020633335	0.010467255	0.032733331	0.03441458	0.020800004	0.004246173	0.023333331	0.009600175	0.017133335	0.019318468	0.020100002	0.021770855	0.018633331	0.023378693
			19.63113889	0.041033333	0.024348578	0.02853334	0.037912702	0.009133334	0.00353883	0.038800001	0.040468135	0.02593334	0.01817205	0.019133339	0.011474467	0.02836667	0.016111281	0.076800004	0.093230747	0.029533337	0.009916824	0.037800004	0.034731111	0.022533337	0.006493324	0.037799999	0.012916654	0.012966668	0.007932429	0.030266672	0.027928723	0.014066671	0.010250036	0.02836667	0.005312563	0.02093334	0.010196237	0.03323334	0.03386596	0.021166672	0.004142862	0.024100006	0.00982446	0.017533337	0.019657141	0.020900006	0.022354415	0.020566672	0.025358692
			19.82944444	0.041466668	0.023477436	0.02883334	0.037681601	0.009500002	0.003478987	0.039700006	0.040894296	0.026599998	0.017953921	0.019533336	0.011207296	0.02926667	0.015478697	0.075766663	0.090361988	0.029900004	0.00958662	0.038700004	0.034781654	0.023266668	0.00618789	0.038700004	0.012926463	0.01366667	0.008006872	0.030566668	0.028229955	0.014966667	0.010859556	0.029266665	0.006000836	0.021500006	0.010071909	0.033266673	0.033380685	0.022	0.004712044	0.02366667	0.009400003	0.017799998	0.018643588	0.020800004	0.021920847	0.022333334	0.027571787
			20.02772222	0.0414	0.02354832	0.028466667	0.037081395	0.009300003	0.003758104	0.039333339	0.041116584	0.026566669	0.018075121	0.019366672	0.011200003	0.028966665	0.015358061	0.0754	0.089835969	0.029466669	0.00965971	0.039066667	0.03618328	0.023266673	0.005703507	0.038699999	0.013700119	0.013566668	0.008067219	0.030433332	0.027747851	0.015300001	0.011610486	0.029700001	0.007612047	0.021866669	0.010349399	0.033066665	0.03317002	0.021766663	0.004590207	0.022366668	0.00993781	0.017499998	0.019161508	0.020600001	0.022376399	0.023466672	0.030307093
[truncated: 92 more columns]

## Sheet: Supp. Fig. 2
				left									midle										right

## Sheet: Supp. Fig. 7
Day	AMP_3			avg	AMP_5			avg	AMP_13			avg	AMP_15			avg	AMP_16			avg	AMP_27			avg	Imipenem			avg
1	12.5	12.5	12.5	12.5	1.6	1.6	6.3	3.16667	25	25	25	25	50	50	50	50	12.5	12.5	6.3	10.4333	25	25	25	25	1.6	1.6	1.6	1.6
2	6.3	6.3	12.5	8.36667	3.1	1.6	3.1	2.6	12.5	12.5	12.5	12.5	50	50	50	50	6.3	6.3	3.1	5.23333	12.5	12.5	12.5	12.5	1.6	1.6	1.6	1.6
3	12.5	12.5	6.3	10.4333	1.6	1.6	0.8	1.33333	12.5	12.5	12.5	12.5	25	25	50	33.3333	3.1	6.3	3.1	4.16667	12.5	12.5	12.5	12.5	1.6	1.6	1.6	1.6
4	12.5	12.5	12.5	12.5	1.6	1.6	1.6	1.6	25	25	25	25	25	25	25	25	6.3	6.3	12.5	8.36667	12.5	25	25	20.8333	1.6	1.6	3.1	2.1
5	12.5	12.5	12.5	12.5	1.6	1.6	3.1	2.1	12.5	12.5	12.5	12.5	25	25	25	25	6.3	6.3	6.3	6.3	25	25	25	25	1.6	3.1	1.6	2.1
6	12.5	12.5	12.5	12.5	1.6	3.1	3.1	2.6	25	25	25	25	50	50	50	50	6.3	12.5	12.5	10.4333	25	25	12.5	20.8333	1.6	1.6	3.1	2.1
7	25	12.5	25	20.8333	3.1	3.1	3.1	3.1	25	12.5	12.5	16.6667	25	25	25	25	6.3	6.3	6.3	6.3	25	25	25	25	1.6	3.1	3.1	2.6
8	12.5	12.5	12.5	12.5	1.6	3.1	3.1	2.6	12.5	12.5	12.5	12.5	25	25	25	25	6.3	6.3	3.1	5.23333	25	12.5	25	20.8333	3.1	1.6	3.1	2.6
9	25	25	25	25	1.6	3.1	1.6	2.1	12.5	25	25	20.8333	25	25	25	25	6.3	12.5	6.3	8.36667	25	25	25	25	6.3	3.1	3.1	4.16667
10	12.5	12.5	12.5	12.5	1.6	3.1	3.1	2.6	25	25	25	25	25	25	25	25	6.3	12.5	6.3	8.36667	25	25	50	33.3333	6.3	3.1	3.1	4.16667
11	25	12.5	25	20.8333	1.6	3.1	1.6	2.1	25	25	25	25	25	50	25	33.3333	6.3	12.5	6.3	8.36667	25	25	12.5	20.8333	6.3	3.1	3.1	4.16667
12	25	12.5	25	20.8333	1.6	3.1	1.6	2.1	12.5	12.5	12.5	12.5	50	25	25	33.3333	6.3	12.5	3.1	7.3	12.5	12.5	12.5	12.5	6.3	3.1	6.3	5.23333
13	25	12.5	25	20.8333	1.6	3.1	3.1	2.6	25	12.5	12.5	16.6667	12.5	25	25	20.8333	3.1	12.5	6.3	7.3	12.5	25	25	20.8333	6.3	3.1	6.3	5.23333
14	25	12.5	12.5	16.6667	1.6	3.1	3.1	2.6	12.5	25	25	20.8333	50	25	25	33.3333	6.3	12.5	6.3	8.36667	50	12.5	12.5	25	6.3	3.1	3.1	4.16667
15	25	12.5	12.5	16.6667	3.1	1.6	3.1	2.6	12.5	12.5	12.5	12.5	25	25	25	25	12.5	12.5	12.5	12.5	25	25	25	25	6.3	3.1	3.1	4.16667
16	25	25	25	25	0.8	1.6	1.6	1.33333	25	12.5	25	20.8333	25	50	25	33.3333	6.3	12.5	6.3	8.36667	12.5	25	25	20.8333	6.3	3.1	6.3	5.23333
17	25	12.5	25	20.8333	1.6	1.6	1.6	1.6	12.5	12.5	12.5	12.5	25	25	25	25	6.3	12.5	3.1	7.3	12.5	12.5	25	16.6667	6.3	3.1	6.3	5.23333
18	25	25	25	25	0.8	1.6	1.6	1.33333	12.5	12.5	12.5	12.5	25	25	25	25	6.3	12.5	6.3	8.36667	12.5	12.5	12.5	12.5	12.5	3.1	6.3	7.3
19	25	25	25	25	1.6	3.1	3.1	2.6	12.5	12.5	25	16.6667	25	50	50	41.6667	6.3	12.5	6.3	8.36667	12.5	12.5	25	16.6667	12.5	6.3	12.5	10.4333
20	25	12.5	12.5	16.6667	1.6	3.1	3.1	2.6	12.5	12.5	12.5	12.5	25	25	25	25	6.3	12.5	6.3	8.36667	12.5	25	25	20.8333	12.5	12.5	12.5	12.5
21	25	25	12.5	20.8333	1.6	3.1	3.1	2.6	12.5	12.5	12.5	12.5	25	25	25	25	6.3	12.5	6.3	8.36667	12.5	25	25	20.8333	12.5	12.5	12.5	12.5
